# Supplementary material for: MCQ-Balance: a method to monitor patients with balance disorders and improve clinical interpretation of posturography
Source: PeerJ. 2021 Feb 23;9:e10916. doi: 10.7717/peerj.10916 (PMC7908886; doi:10.7717/peerj.10916)
Supplement: Supplemental Information 1 [file peerj-09-10916-s001.xlsx]

## Sheet: Static Balance Control
		STAGE 1: MEASURE							STAGE 2: CLASIFY
Test	Variables	X Pre	X Post	X dif	MDC	STTE		PoC	CQ	ScoreVm	Score Testn	Homog. Score
PATIENT 01													Parametros
RSEO	COP mean speed [mm/s]	13.5669	13.3551	-0.211843	2.27	0.817534	0	0	0.0156147	0	0.908995	0			X Pre	Pre-Value
	RMS [mm]	8.15345	6.6319	-1.52155	2.59	0.933091	0.212054	0	0.186615	0			0.25		X Post	Post-Value
	Area[cm2]	2.92363	3.26362	0.339996	1.38	0.497906	0.0747263	-0.0747263	-0.104177	-0.178904			0.05		X diff	Difference
	AP disp. [mm]	29.6924	22.087	-7.60542	11.6	4.18658	0.252364	0.252364	0.25614	0.508504					MDC	Minimal Detectable Change
	ML disp. [mm]	22.9782	18.8492	-4.12893	7.05	2.54178	0.399705	0.399705	0.179689	0.579395					STTE	Short-term typical error
															PoC	Probability of Change
RSEC	COP mean speed [mm/s]	18.0368	15.1517	-2.88511	3.29	1.18821	0.405541	0.405541	0.159957	0.565498	5.84812	2			CQ	Quantification of the change
	RMS [mm]	13.7529	8.16352	-5.58937	1.88	0.679115	0.999752	0.999752	0.406414	1.40617					ScoreVm	The scores of each variable
	Area[cm2]	12.9576	4.58341	-8.3742	2.04	0.737233	1	1	0.646277	1.64628					Score Testn	Score of each test without homogenisation
	AP disp. [mm]	41.9647	31.7302	-10.2345	9.66	3.48549	0.546036	0.546036	0.243883	0.789919					Homog. Score	Score of each test with homogenisation
	ML disp. [mm]	51.3796	28.6703	-22.7093	8.71	3.14198	0.998273	0.998273	0.441991	1.44026
															RSEO	Rigid Surface Eyes Open
SSEO	COP mean speed [mm/s]	29.0128	24.2978	-4.71496	2.49	0.898302	0.955416	0.955416	0.162513	1.11793	0.900537	0			RSEC	Rigid Surface Eyes Closed
	RMS [mm]	10.3291	11.1987	0.869689	1.98	0.713973	0.139734	-0.139734	-0.0776594	-0.217393					SSEO	Soft Surface Eyes Open
	Area[cm2]	11.2586	10.7453	-0.513292	1.47	0.531516	0.105991	0	0.0455912	0					SSEC	Soft Surface Eyes Closed
	AP disp. [mm]	39.3243	38.1871	-1.13714	8.75	3.15644	0	0	0.0289171	0
	ML disp. [mm]	49.9044	45.366	-4.53835	7.73	2.78747	0.211977	0	0.0909408	0
SSEC	COP mean speed [mm/s]	44.7567	33.2639	-11.4929	8.46	3.05059	0.756507	0.756507	0.256786	1.01329	2.72272	1
	RMS [mm]	21.9405	18.55	-3.39046	3.01	1.08708	0.596962	0.596962	0.15453	0.751492
	Area[cm2]	37.6287	31.5733	-6.05546	7.15	2.5793	0.383005	0.383005	0.160926	0.543931
	AP disp. [mm]	88.0067	74.3956	-13.6111	20.4	7.35877	0.259348	0.259348	0.15466	0.414008
	ML disp. [mm]	68.6023	61.0304	-7.5719	21.41	7.72557	0.107088	0	0.110374	0
PATIENT 02
RSEO	COP mean speed [mm/s]	12.8908	14.5516	1.6608	2.27	0.817534	0.300936	-0.300936	-0.114132	-0.415068	-0.415068	0
	RMS [mm]	7.20523	5.99622	-1.20901	2.59	0.933091	0.151581	0	0.167796	0
	Area[cm2]	3.37735	3.21448	-0.162871	1.38	0.497906	0	0	0.0482246	0
	AP disp. [mm]	27.4961	22.2993	-5.19684	11.6	4.18658	0.143784	0	0.189003	0
	ML disp. [mm]	21.6241	19.9005	-1.72355	7.05	2.54178	0.0740909	0	0.079705	0
RSEC	COP mean speed [mm/s]	18.7748	17.4793	-1.29551	3.29	1.18821	0.121863	0	0.0690024	0	-0.974843	0
	RMS [mm]	6.71221	7.38285	0.670639	1.88	0.679115	0.10839	-0.10839	-0.0908375	-0.199227
	Area[cm2]	3.97698	3.79118	-0.185808	2.04	0.737233	0	0	0.0467209	0
	AP disp. [mm]	27.6135	21.6713	-5.94223	9.66	3.48549	0.22803	0	0.215193	0
	ML disp. [mm]	22.5258	31.207	8.6812	8.71	3.14198	0.497434	-0.497434	-0.278182	-0.775616
SSEO	COP mean speed [mm/s]	24.7622	28.1139	3.35168	2.49	0.898302	0.748838	-0.748838	-0.119218	-0.868056	-1.05073	-1
	RMS [mm]	8.49173	9.19035	0.698625	1.98	0.713973	0.106659	-0.106659	-0.0760173	-0.182676
	Area[cm2]	7.0234	7.10259	0.0791906	1.47	0.531516	0	0	-0.0111495	0
	AP disp. [mm]	29.6665	29.7701	0.103596	8.75	3.15644	0	0	-0.00347988	0
	ML disp. [mm]	39.0431	34.98	-4.06316	7.73	2.78747	0.179519	0	0.104069	0
SSEC	COP mean speed [mm/s]	47.0877	55.4744	8.38671	8.46	3.05059	0.493275	-0.493275	-0.151182	-0.644456	-2.79595	-1
	RMS [mm]	15.3921	17.8779	2.48574	3.01	1.08708	0.367631	-0.367631	-0.13904	-0.506671
	Area[cm2]	19.7959	28.7608	8.96485	7.15	2.5793	0.688945	-0.688945	-0.311704	-1.00065
	AP disp. [mm]	55.7395	66.5944	10.855	20.4	7.35877	0.182851	-0.182851	-0.163001	-0.345852
	ML disp. [mm]	55.4803	65.2914	9.81111	21.41	7.72557	0.148058	-0.148058	-0.150267	-0.298325
PATIENT 03
RSEO	COP mean speed [mm/s]	6.48059	7.10202	0.621427	2.27	0.817534	0.0817825	-0.0817825	-0.0875001	-0.169283	1.344	1
	RMS [mm]	10.4482	6.35736	-4.09081	2.59	0.933091	0.868075	0.868075	0.391533	1.25961
	Area[cm2]	1.724	2.15287	0.428866	1.38	0.497906	0.0931205	-0.0931205	-0.199207	-0.292327
	AP disp. [mm]	16.0766	11.412	-4.66462	7.05	2.54178	0.255852	0.255852	0.290149	0.546002
	ML disp. [mm]	25.4866	24.6666	-0.820054	7.05	2.54178	0	0	0.0321759	0
RSEC	COP mean speed [mm/s]	8.17506	7.96782	-0.207235	3.29	1.18821	0	0	0.0253497	0	-0.431798	0
	RMS [mm]	4.06899	4.53227	0.463278	1.88	0.679115	0.0748253	-0.0748253	-0.102218	-0.177043
	Area[cm2]	1.43871	1.17095	-0.267763	2.04	0.737233	0	0	0.186113	0
	AP disp. [mm]	13.4119	16.1552	2.74326	9.66	3.48549	0.0849477	-0.0849477	-0.169807	-0.254755
	ML disp. [mm]	17.055	13.8333	-3.22164	8.71	3.14198	0.112748	0	0.188898	0
SSEO	COP mean speed [mm/s]	17.1336	18.6027	1.46909	2.49	0.898302	0.213685	-0.213685	-0.0789722	-0.292657	0.950325	0
	RMS [mm]	10.6427	10.9086	0.265916	1.98	0.713973	0	0	-0.0243767	0
	Area[cm2]	11.191	8.19192	-2.99911	1.47	0.531516	0.97499	0.97499	0.267992	1.24298
	AP disp. [mm]	39.8357	36.036	-3.79971	8.75	3.15644	0.137728	0	0.0953845	0
	ML disp. [mm]	48.6048	45.6544	-2.95045	7.73	2.78747	0.116978	0	0.0607028	0
SSEC	COP mean speed [mm/s]	39.0067	35.55	-3.45674	8.46	3.05059	0.127243	0	0.0886192	0	-0.527744	0
	RMS [mm]	14.228	13.5916	-0.636421	3.01	1.08708	0.0660745	0	0.0447301	0
	Area[cm2]	17.2595	19.2926	2.03311	7.15	2.5793	0.0850106	-0.0850106	-0.105383	-0.190394
	AP disp. [mm]	55.786	66.4152	10.6292	20.4	7.35877	0.177308	-0.177308	-0.160042	-0.33735
	ML disp. [mm]	55.2344	41.7502	-13.4842	21.41	7.72557	0.236652	0	0.244127	0
PATIENT 04
RSEO	COP mean speed [mm/s]	12.1961	12.5127	0.316598	2.27	0.817534	0.0504112	-0.0504112	-0.025302	-0.0757132	-1.36262	-1
	RMS [mm]	12.1004	12.3789	0.278535	2.59	0.933091	0	0	-0.0225007	0
	Area[cm2]	11.0881	10.9281	-0.159987	1.38	0.497906	0	0	0.0144288	0
	AP disp. [mm]	54.016	78.0989	24.0829	11.6	4.18658	0.978539	-0.978539	-0.308364	-1.2869
	ML disp. [mm]	35.4789	33.3105	-2.16844	7.05	2.54178	0.09198	0	0.0611191	0
RSEC	COP mean speed [mm/s]	31.8584	40.0639	8.20548	3.29	1.18821	0.996909	-0.996909	-0.20481	-1.20172	-5.08343	-2
	RMS [mm]	17.3524	19.1712	1.81883	1.88	0.679115	0.474801	-0.474801	-0.0948731	-0.569674
	Area[cm2]	22.7815	36.3416	13.5601	2.04	0.737233	1	-1	-0.37313	-1.37313
	AP disp. [mm]	74.764	84.5826	9.81859	9.66	3.48549	0.512736	-0.512736	-0.116083	-0.628819
	ML disp. [mm]	53.6301	77.8146	24.1845	8.71	3.14198	0.999289	-0.999289	-0.310796	-1.31009
SSEO	COP mean speed [mm/s]	28.9875	46.0498	17.0622	2.49	0.898302	1	-1	-0.370517	-1.37052	-7.26242	-2
	RMS [mm]	13.4946	20.2117	6.71708	1.98	0.713973	0.999977	-0.999977	-0.332336	-1.33231
	Area[cm2]	12.1835	35.8933	23.7098	1.47	0.531516	1	-1	-0.660563	-1.66056
	AP disp. [mm]	68.8379	128.451	59.6131	8.75	3.15644	1	-1	-0.464092	-1.46409
	ML disp. [mm]	42.0691	74.45	32.3809	7.73	2.78747	1	-1	-0.434935	-1.43493
SSEC	COP mean speed [mm/s]	63.0369	64.0161	0.979203	8.46	3.05059	0	0	-0.0152962	0	-3.55183	-2
	RMS [mm]	20.1995	23.2238	3.02433	3.01	1.08708	0.50369	-0.50369	-0.130225	-0.633916
	Area[cm2]	43.5335	67.6597	24.1262	7.15	2.5793	0.999975	-0.999975	-0.356582	-1.35656
	AP disp. [mm]	107.276	119.547	12.2702	20.4	7.35877	0.22013	-0.22013	-0.10264	-0.322769
	ML disp. [mm]	66.8362	102.101	35.2653	21.41	7.72557	0.893189	-0.893189	-0.345394	-1.23858
PATIENT 05
RSEO	COP mean speed [mm/s]	6.05019	7.76877	1.71858	2.27	0.817534	0.318317	-0.318317	-0.221217	-0.539534	-4.2428	-2
	RMS [mm]	5.64361	6.7975	1.15388	2.59	0.933091	0.142297	-0.142297	-0.169751	-0.312048
	Area[cm2]	1.08581	3.82851	2.7427	1.38	0.497906	0.969082	-0.969082	-0.716388	-1.68547
	AP disp. [mm]	20.0454	23.6283	3.58296	11.6	4.18658	0.0926018	-0.0926018	-0.151638	-0.24424
	ML disp. [mm]	11.5118	24.2095	12.6978	7.05	2.54178	0.937009	-0.937009	-0.524495	-1.4615
RSEC	COP mean speed [mm/s]	10.171	10.993	0.822045	3.29	1.18821	0.0756916	-0.0756916	-0.0747787	-0.15047	-3.70106	-2
	RMS [mm]	6.60424	9.8406	3.23636	1.88	0.679115	0.916389	-0.916389	-0.328879	-1.24527
	Area[cm2]	3.38431	4.99646	1.61216	2.04	0.737233	0.342091	-0.342091	-0.32266	-0.664751
	AP disp. [mm]	30.4047	46.8295	16.4247	9.66	3.48549	0.910398	-0.910398	-0.350735	-1.26113
	ML disp. [mm]	20.9006	25.7012	4.80051	8.71	3.14198	0.192657	-0.192657	-0.186782	-0.379439
SSEO	COP mean speed [mm/s]	15.0049	14.1195	-0.885354	2.49	0.898302	0.1077	0	0.0590045	0	-2.10453	-1
	RMS [mm]	8.41225	9.88472	1.47248	1.98	0.713973	0.309283	-0.309283	-0.148965	-0.458248
	Area[cm2]	5.64728	6.99049	1.34321	1.47	0.531516	0.433537	-0.433537	-0.192148	-0.625685
	AP disp. [mm]	28.998	28.6806	-0.317434	8.75	3.15644	0	0	0.0109467	0
	ML disp. [mm]	31.8195	42.4896	10.6701	7.73	2.78747	0.76947	-0.76947	-0.251123	-1.02059
SSEC	COP mean speed [mm/s]	37.316	27.8377	-9.47827	8.46	3.05059	0.592565	0.592565	0.254	0.846565	0.318627	0
	RMS [mm]	16.7703	17.2511	0.480807	3.01	1.08708	0.0547194	-0.0547194	-0.0278711	-0.0825905
	Area[cm2]	23.3471	23.6399	0.292839	7.15	2.5793	0	0	-0.0123875	0
	AP disp. [mm]	66.8738	76.8062	9.93231	20.4	7.35877	0.160906	-0.160906	-0.129317	-0.290222
	ML disp. [mm]	48.8636	53.5472	4.6836	21.41	7.72557	0.0676589	-0.0676589	-0.0874667	-0.155126
PATIENT 06
RSEO	COP mean speed [mm/s]	7.19164	12.5674	5.37577	2.27	0.817534	0.994321	-0.994321	-0.427755	-1.42208	-1.22951	-1
	RMS [mm]	9.84357	5.61695	-4.22662	2.59	0.933091	0.888047	0.888047	0.429379	1.31743
	Area[cm2]	2.22428	2.83609	0.611812	1.38	0.497906	0.141718	-0.141718	-0.215724	-0.357442
	AP disp. [mm]	33.3965	26.9602	-6.43634	11.6	4.18658	0.194817	0	0.192725	0
	ML disp. [mm]	15.876	22.6409	6.76484	7.05	2.54178	0.468632	-0.468632	-0.298789	-0.767421
RSEC	COP mean speed [mm/s]	13.622	20.9316	7.30954	3.29	1.18821	0.988696	-0.988696	-0.349211	-1.33791	-1.84278	-1
	RMS [mm]	9.51072	9.17581	-0.334908	1.88	0.679115	0.0585918	0	0.0352137	0
	Area[cm2]	5.18074	6.62746	1.44672	2.04	0.737233	0.286583	-0.286583	-0.218292	-0.504875
	AP disp. [mm]	37.2833	38.1269	0.843599	9.66	3.48549	0	0	-0.0221261	0
	ML disp. [mm]	29.0615	26.6942	-2.3673	8.71	3.14198	0.0814262	0	0.0814583	0
SSEO	COP mean speed [mm/s]	16.6378	18.0999	1.46212	2.49	0.898302	0.212124	-0.212124	-0.0807804	-0.292905	0.129852	0
	RMS [mm]	9.6789	10.56	0.881079	1.98	0.713973	0.142171	-0.142171	-0.0834357	-0.225607
	Area[cm2]	9.11561	10.0524	0.936835	1.47	0.531516	0.241553	-0.241553	-0.0931947	-0.334748
	AP disp. [mm]	50.1497	44.0084	-6.14136	8.75	3.15644	0.281464	0.281464	0.122461	0.403925
	ML disp. [mm]	40.3674	33.5408	-6.82658	7.73	2.78747	0.410075	0.410075	0.169111	0.579186
SSEC	COP mean speed [mm/s]	56.0835	67.3168	11.2334	8.46	3.05059	0.737618	-0.737618	-0.166873	-0.904492	-3.92563	-2
	RMS [mm]	22.7833	26.4351	3.65177	3.01	1.08708	0.660471	-0.660471	-0.138141	-0.798612
	Area[cm2]	47.402	60.3153	12.9133	7.15	2.5793	0.938176	-0.938176	-0.214096	-1.15227
	AP disp. [mm]	98.5322	121.411	22.8791	20.4	7.35877	0.593406	-0.593406	-0.188443	-0.781849
	ML disp. [mm]	87.9751	99.0833	11.1082	21.41	7.72557	0.176292	-0.176292	-0.11211	-0.288401
PATIENT 07
RSEO	COP mean speed [mm/s]	8.37488	6.89869	-1.47619	2.27	0.817534	0.248634	0	0.176263	0	3.75111	2
	RMS [mm]	6.69237	3.68789	-3.00448	2.59	0.933091	0.622257	0.622257	0.448941	1.0712
	Area[cm2]	2.49468	1.07838	-1.4163	1.38	0.497906	0.520399	0.520399	0.567729	1.08813
	AP disp. [mm]	24.5695	12.1249	-12.4446	11.6	4.18658	0.556269	0.556269	0.506506	1.06277
	ML disp. [mm]	17.0766	12.412	-4.66462	7.05	2.54178	0.255852	0.255852	0.273158	0.529011
RSEC	COP mean speed [mm/s]	9.64109	9.98424	0.343157	3.29	1.18821	0	0	-0.0343698	0	-0.174039	0
	RMS [mm]	6.2097	6.33832	0.128621	1.88	0.679115	0	0	-0.0202926	0
	Area[cm2]	2.80056	2.33124	-0.469314	2.04	0.737233	0.0707175	0	0.167579	0
	AP disp. [mm]	27.8108	30.5425	2.73168	9.66	3.48549	0.0846008	-0.0846008	-0.0894386	-0.174039
	ML disp. [mm]	18.4466	15.6041	-2.84248	8.71	3.14198	0.0978793	0	0.154092	0
SSEO	COP mean speed [mm/s]	20.8054	14.6706	-6.13479	2.49	0.898302	0.996436	0.996436	0.294865	1.2913	3.13149	2
	RMS [mm]	10.3114	9.70309	-0.608325	1.98	0.713973	0.0917705	0	0.0589953	0
	Area[cm2]	7.6616	6.48645	-1.17515	1.47	0.531516	0.348693	0.348693	0.153382	0.502075
	AP disp. [mm]	39.518	36.8666	-2.65141	8.75	3.15644	0.0905535	0	0.0670939	0
	ML disp. [mm]	39.9853	24.9841	-15.0012	7.73	2.78747	0.962948	0.962948	0.375168	1.33812
SSEC	COP mean speed [mm/s]	44.5661	37.1897	-7.37639	8.46	3.05059	0.401619	0.401619	0.165516	0.567134	1.21746	1
	RMS [mm]	20.8176	21.6771	0.859432	3.01	1.08708	0.0855946	-0.0855946	-0.0396471	-0.125242
	Area[cm2]	35.631	27.931	-7.69994	7.15	2.5793	0.55946	0.55946	0.216103	0.775563
	AP disp. [mm]	90.0225	85.2949	-4.72756	20.4	7.35877	0.0707948	0	0.0525153	0
	ML disp. [mm]	73.0247	66.2687	-6.75595	21.41	7.72557	0.0944986	0	0.092516	0
PATIENT 08
RSEO	COP mean speed [mm/s]	4.9608	5.76202	0.801213	2.27	0.817534	0.106543	-0.106543	-0.139051	-0.245594	0.539725	0
	RMS [mm]	8.26574	5.46131	-2.80443	2.59	0.933091	0.564033	0.564033	0.339284	0.903317
	Area[cm2]	4.18021	2.49485	-1.68536	1.38	0.497906	0.66628	0.66628	0.403176	1.06946
	AP disp. [mm]	13.531	17.2072	3.67629	11.6	4.18658	0.0951161	-0.0951161	-0.213648	-0.308764
	ML disp. [mm]	6.45882	12.534	6.07518	7.05	2.54178	0.393994	-0.393994	-0.484696	-0.87869
RSEC	COP mean speed [mm/s]	5.15114	7.43219	2.28105	3.29	1.18821	0.27616	-0.27616	-0.306915	-0.583075	-3.50378	-2
	RMS [mm]	3.62466	5.89883	2.27417	1.88	0.679115	0.657928	-0.657928	-0.385529	-1.04346
	Area[cm2]	0.599092	1.7877	1.18861	2.04	0.737233	0.209997	-0.209997	-0.664882	-0.874878
	AP disp. [mm]	18.0759	23.2494	5.17351	9.66	3.48549	0.184665	-0.184665	-0.222522	-0.407187
	ML disp. [mm]	8.25059	13.3688	5.11818	8.71	3.14198	0.212342	-0.212342	-0.382846	-0.595188
SSEO	COP mean speed [mm/s]	20.9883	21.8382	0.849961	2.49	0.898302	0.102842	-0.102842	-0.0389207	-0.141762	1.57134	1
	RMS [mm]	8.80027	7.77692	-1.02335	1.98	0.713973	0.175157	0	0.116286	0
	Area[cm2]	6.44992	5.1261	-1.32382	1.47	0.531516	0.423496	0.423496	0.205246	0.628742
	AP disp. [mm]	36.189	29.6352	-6.5538	8.75	3.15644	0.312988	0.312988	0.181099	0.494088
	ML disp. [mm]	38.7266	31.8683	-6.85827	7.73	2.78747	0.413176	0.413176	0.177095	0.590271
SSEC	COP mean speed [mm/s]	39.0453	43.5842	4.5389	8.46	3.05059	0.185001	-0.185001	-0.104141	-0.289142	-1.7641	-1
	RMS [mm]	17.3895	19.4067	2.01717	3.01	1.08708	0.261441	-0.261441	-0.103942	-0.365383
	Area[cm2]	27.4227	31.5375	4.11476	7.15	2.5793	0.205666	-0.205666	-0.130472	-0.336138
	AP disp. [mm]	56.7692	74.3443	17.5751	20.4	7.35877	0.393872	-0.393872	-0.236402	-0.630273
	ML disp. [mm]	69.2679	74.4533	5.18547	21.41	7.72557	0.073518	-0.073518	-0.0696473	-0.143165
PATIENT 09
RSEO	COP mean speed [mm/s]	6.95133	8.9565	2.00516	2.27	0.817534	0.410134	-0.410134	-0.223878	-0.634012	-5.09165	-2
	RMS [mm]	5.97474	9.52173	3.54699	2.59	0.933091	0.763203	-0.763203	-0.372515	-1.13572
	Area[cm2]	2.22554	4.55222	2.32669	1.38	0.497906	0.905874	-0.905874	-0.51111	-1.41698
	AP disp. [mm]	27.947	40.7645	12.8175	11.6	4.18658	0.580812	-0.580812	-0.314428	-0.89524
	ML disp. [mm]	14.9702	23.4098	8.43954	7.05	2.54178	0.649179	-0.649179	-0.360514	-1.00969
RSEC	COP mean speed [mm/s]	11.4635	12.7152	1.25166	3.29	1.18821	0.116865	-0.116865	-0.0984382	-0.215303	-0.495553	0
	RMS [mm]	8.47094	7.65794	-0.813009	1.88	0.679115	0.1373	0	0.0959762	0
	Area[cm2]	3.56984	4.61736	1.04752	2.04	0.737233	0.174017	-0.174017	-0.226865	-0.400882
	AP disp. [mm]	42.3595	28.4811	-13.8785	9.66	3.48549	0.800862	0.800862	0.327635	1.1285
	ML disp. [mm]	14.3771	24.2349	9.85772	8.71	3.14198	0.601108	-0.601108	-0.406758	-1.00787
SSEO	COP mean speed [mm/s]	16.6485	17.5845	0.93604	2.49	0.898302	0.114956	-0.114956	-0.0532308	-0.168186	1.0161	1
	RMS [mm]	8.72882	8.69317	-0.0356414	1.98	0.713973	0	0	0.00408319	0
	Area[cm2]	8.17507	6.5932	-1.58187	1.47	0.531516	0.558702	0.558702	0.193499	0.7522
	AP disp. [mm]	34.1565	36.1777	2.02122	8.75	3.15644	0.070611	-0.070611	-0.0558693	-0.12648
	ML disp. [mm]	39.323	32.7013	-6.6217	7.73	2.78747	0.390178	0.390178	0.168393	0.558571
SSEC	COP mean speed [mm/s]	49.3997	64.8725	15.4728	8.46	3.05059	0.943217	-0.943217	-0.238511	-1.18173	-2.9273	-1
	RMS [mm]	21.7292	21.8129	0.0836778	3.01	1.08708	0	0	-0.00383616	0
	Area[cm2]	43.4186	54.07	10.6514	7.15	2.5793	0.827954	-0.827954	-0.196992	-1.02495
	AP disp. [mm]	94.4478	83.1454	-11.3024	20.4	7.35877	0.194166	0	0.119668	0
	ML disp. [mm]	78.2833	99.8264	21.5431	21.41	7.72557	0.504823	-0.504823	-0.215805	-0.720628
PATIENT 10
RSEO	COP mean speed [mm/s]	17.4719	21.0828	3.61089	2.27	0.817534	0.872649	-0.872649	-0.171272	-1.04392	-3.81633	-2
	RMS [mm]	8.3376	8.27119	-0.066403	2.59	0.933091	0	0	0.00796429	0
	Area[cm2]	4.83853	7.5318	2.69327	1.38	0.497906	0.964318	-0.964318	-0.357586	-1.3219
	AP disp. [mm]	28.7083	32.4402	3.73191	11.6	4.18658	0.0966395	-0.0966395	-0.11504	-0.211679
	ML disp. [mm]	25.8135	37.9911	12.1776	7.05	2.54178	0.91829	-0.91829	-0.320539	-1.23883
RSEC	COP mean speed [mm/s]	37.2338	32.6012	-4.63264	3.29	1.18821	0.785003	0.785003	0.12442	0.909423	-0.149584	0
	RMS [mm]	10.7603	11.345	0.584737	1.88	0.679115	0.0933114	-0.0933114	-0.0515412	-0.144853
	Area[cm2]	8.92978	9.76023	0.830448	2.04	0.737233	0.127151	-0.127151	-0.0850849	-0.212236
	AP disp. [mm]	34.8072	44.3108	9.50363	9.66	3.48549	0.487442	-0.487442	-0.214477	-0.701918
	ML disp. [mm]	38.7636	36.4352	-2.32837	8.71	3.14198	0.0801811	0	0.0600658	0
SSEO	COP mean speed [mm/s]	26.8137	31.997	5.18334	2.49	0.898302	0.979198	-0.979198	-0.161994	-1.14119	1.10068	1
	RMS [mm]	11.8449	10.044	-1.80093	1.98	0.713973	0.430162	0.430162	0.152043	0.582204
	Area[cm2]	10.6455	8.68635	-1.95911	1.47	0.531516	0.740131	0.740131	0.184033	0.924164
	AP disp. [mm]	38.9298	38.5068	-0.422938	8.75	3.15644	0	0	0.0108641	0
	ML disp. [mm]	44.4788	36.2456	-8.23325	7.73	2.78747	0.550403	0.550403	0.185105	0.735508
SSEC	COP mean speed [mm/s]	54.4295	64.8766	10.4471	8.46	3.05059	0.675944	-0.675944	-0.16103	-0.836974	-7.04115	-2
	RMS [mm]	16.196	32.7169	16.5209	3.01	1.08708	1	-1	-0.504965	-1.50497
	Area[cm2]	26.429	75.885	49.456	7.15	2.5793	1	-1	-0.651723	-1.65172
	AP disp. [mm]	71.5749	118.502	46.9271	20.4	7.35877	0.992181	-0.992181	-0.396002	-1.38818
	ML disp. [mm]	59.9942	176.091	116.097	21.41	7.72557	1	-1	-0.659301	-1.6593
PATIENT 11
RSEO	COP mean speed [mm/s]	8.14875	8.66596	0.517216	2.27	0.817534	0.0696566	-0.0696566	-0.0596836	-0.12934	-0.590698	0
	RMS [mm]	5.11933	4.63629	-0.483041	2.59	0.933091	0.0600854	0	0.0943563	0
	Area[cm2]	1.62884	1.92814	0.299303	1.38	0.497906	0.0673332	-0.0673332	-0.155229	-0.222562
	AP disp. [mm]	12.7533	13.7104	0.957054	11.6	4.18658	0	0	-0.0698051	0
	ML disp. [mm]	21.1014	23.8877	2.78631	7.05	2.54178	0.122154	-0.122154	-0.116642	-0.238796
RSEC	COP mean speed [mm/s]	13.713	11.9809	-1.73207	3.29	1.18821	0.180294	0	0.126309	0	-0.547071	0
	RMS [mm]	5.79398	6.24595	0.451964	1.88	0.679115	0.0732632	-0.0732632	-0.0723611	-0.145624
	Area[cm2]	3.22723	3.24285	0.0156204	2.04	0.737233	0	0	-0.00481688	0
	AP disp. [mm]	22.0039	23.8759	1.87202	9.66	3.48549	0.061828	-0.061828	-0.0784062	-0.140234
	ML disp. [mm]	18.4712	21.6923	3.22107	8.71	3.14198	0.112724	-0.112724	-0.148489	-0.261213
SSEO	COP mean speed [mm/s]	21.6214	21.5526	-0.0688104	2.49	0.898302	0	0	0.00318251	0	-0.236125	0
	RMS [mm]	7.78169	8.00004	0.218354	1.98	0.713973	0	0	-0.0272941	0
	Area[cm2]	5.78647	5.94758	0.16111	1.47	0.531516	0	0	-0.0270883	0
	AP disp. [mm]	32.1516	27.9831	-4.16844	8.75	3.15644	0.15609	0	0.12965	0
	ML disp. [mm]	32.7574	36.1837	3.42633	7.73	2.78747	0.141433	-0.141433	-0.0946925	-0.236125
SSEC	COP mean speed [mm/s]	40.2672	43.5152	3.24805	8.46	3.05059	0.117799	-0.117799	-0.0746417	-0.192441	0.278053	0
	RMS [mm]	15.9894	17.1113	1.12189	3.01	1.08708	0.114044	-0.114044	-0.0655645	-0.179609
	Area[cm2]	22.7848	40.3466	17.5618	7.15	2.5793	0.996302	-0.996302	-0.435273	-1.43157
	AP disp. [mm]	82.1508	60.2206	-21.9302	20.4	7.35877	0.558003	0.558003	0.266951	0.824953
	ML disp. [mm]	91.6341	57.1364	-34.4976	21.41	7.72557	0.880252	0.880252	0.376472	1.25672
PATIENT 12
RSEO	COP mean speed [mm/s]	17.7816	61.4033	43.6217	2.27	0.817534	1	-1	-0.710413	-1.71041	-7.74826	-2
	RMS [mm]	21.4188	39.1748	17.7559	2.59	0.933091	1	-1	-0.45325	-1.45325
	Area[cm2]	22.1423	98.4519	76.3097	1.38	0.497906	1	-1	-0.775096	-1.7751
	AP disp. [mm]	67.975	170.294	102.319	11.6	4.18658	1	-1	-0.600837	-1.60084
	ML disp. [mm]	80.7918	102.119	21.3277	7.05	2.54178	0.999811	-0.999811	-0.20885	-1.20866
RSEC	COP mean speed [mm/s]
	RMS [mm]
	Area[cm2]
	AP disp. [mm]
	ML disp. [mm]
SSEO	COP mean speed [mm/s]
	RMS [mm]
	Area[cm2]
	AP disp. [mm]
	ML disp. [mm]
SSEC	COP mean speed [mm/s]
	RMS [mm]
	Area[cm2]
	AP disp. [mm]
	ML disp. [mm]
PATIENT 13
RSEO	COP mean speed [mm/s]	9.61064	6.97623	-2.63441	2.27	0.817534	0.622672	0.622672	0.274114	0.896786	1.83402	1
	RMS [mm]	4.66542	4.2681	-0.397325	2.59	0.933091	0.0531785	0	0.0851639	0
	Area[cm2]	1.53294	1.22086	-0.312078	1.38	0.497906	0.0695877	0	0.203581	0
	AP disp. [mm]	15.8308	18.1704	2.33957	11.6	4.18658	0.0638196	-0.0638196	-0.128757	-0.192577
	ML disp. [mm]	19.6811	10.8977	-8.78334	7.05	2.54178	0.683527	0.683527	0.446284	1.12981
RSEC	COP mean speed [mm/s]	14.2767	11.4888	-2.78793	3.29	1.18821	0.383488	0.383488	0.195278	0.578766	-0.742527	0
	RMS [mm]	6.55365	6.83959	0.285947	1.88	0.679115	0.0532155	-0.0532155	-0.0418076	-0.0950231
	Area[cm2]	2.91706	3.6804	0.763344	2.04	0.737233	0.114709	-0.114709	-0.207408	-0.322117
	AP disp. [mm]	27.9704	29.7628	1.79239	9.66	3.48549	0.0599989	-0.0599989	-0.0602225	-0.120221
	ML disp. [mm]	16.92	25.1446	8.22462	8.71	3.14198	0.456839	-0.456839	-0.327093	-0.783932
SSEO	COP mean speed [mm/s]	17.4233	19.7521	2.3288	2.49	0.898302	0.449899	-0.449899	-0.117901	-0.567801	-2.64915	-1
	RMS [mm]	8.56069	10.6053	2.04461	1.98	0.713973	0.525315	-0.525315	-0.192791	-0.718107
	Area[cm2]	7.012	8.22284	1.21084	1.47	0.531516	0.366224	-0.366224	-0.147254	-0.513477
	AP disp. [mm]	32.8522	42.9204	10.0682	8.75	3.15644	0.615192	-0.615192	-0.234578	-0.84977
	ML disp. [mm]	37.9661	37.6399	-0.326244	7.73	2.78747	0	0	0.00859302	0
SSEC	COP mean speed [mm/s]	48.6073	53.7165	5.10928	8.46	3.05059	0.221442	-0.221442	-0.0951155	-0.316557	-3.61419	-2
	RMS [mm]	17.2758	19.8178	2.54197	3.01	1.08708	0.381356	-0.381356	-0.128267	-0.509624
	Area[cm2]	31.138	46.6995	15.5616	7.15	2.5793	0.986234	-0.986234	-0.333228	-1.31946
	AP disp. [mm]	74.6756	80.291	5.61543	20.4	7.35877	0.0823997	-0.0823997	-0.0699385	-0.152338
	ML disp. [mm]	56.6256	93.7549	37.1293	21.41	7.72557	0.920181	-0.920181	-0.396025	-1.31621
PATIENT 14
RSEO	COP mean speed [mm/s]	31.6236	46.0194	14.3958	2.27	0.817534	1	-1	-0.31282	-1.31282	-7.14331	-2
	RMS [mm]	17.8987	31.2755	13.3768	2.59	0.933091	1	-1	-0.42771	-1.42771
	Area[cm2]	25.5993	57.2166	31.6173	1.38	0.497906	1	-1	-0.552589	-1.55259
	AP disp. [mm]	92.7838	127.251	34.4676	11.6	4.18658	0.999743	-0.999743	-0.270862	-1.27061
	ML disp. [mm]	47.3276	112.573	65.2459	7.05	2.54178	1	-1	-0.579585	-1.57958
RSEC	COP mean speed [mm/s]	41.4274	52.4257	10.9983	3.29	1.18821	0.999969	-0.999969	-0.209789	-1.20976	-6.42623	-2
	RMS [mm]	24.9169	37.0623	12.1454	1.88	0.679115	1	-1	-0.327703	-1.3277
	Area[cm2]	47.6116	95.5434	47.9318	2.04	0.737233	1	-1	-0.501676	-1.50168
	AP disp. [mm]	100.487	153.849	53.3619	9.66	3.48549	1	-1	-0.346846	-1.34685
	ML disp. [mm]	88.4301	102.934	14.5035	8.71	3.14198	0.899343	-0.899343	-0.140902	-1.04024
SSEO	COP mean speed [mm/s]
	RMS [mm]
	Area[cm2]
	AP disp. [mm]
	ML disp. [mm]
SSEC	COP mean speed [mm/s]
	RMS [mm]
	Area[cm2]
	AP disp. [mm]
	ML disp. [mm]
PATIENT 15
RSEO	COP mean speed [mm/s]	5.36236	6.66789	1.30553	2.27	0.817534	0.205168	-0.205168	-0.195794	-0.400962	-1.65949	-1
	RMS [mm]	5.34814	5.52506	0.176926	2.59	0.933091	0	0	-0.0320225	0
	Area[cm2]	1.1749	2.02986	0.854967	1.38	0.497906	0.230664	-0.230664	-0.421195	-0.651858
	AP disp. [mm]	16.8193	24.9474	8.12811	11.6	4.18658	0.280862	-0.280862	-0.32581	-0.606672
	ML disp. [mm]	17.8048	15.293	-2.5118	7.05	2.54178	0.107948	0	0.141075	0
RSEC	COP mean speed [mm/s]	11.4478	20.9251	9.47732	3.29	1.18821	0.999589	-0.999589	-0.452916	-1.4525	-4.61984	-2
	RMS [mm]	17.8535	18.8465	0.992969	1.88	0.679115	0.181196	-0.181196	-0.0526872	-0.233884
	Area[cm2]	12.5217	26.4213	13.8996	2.04	0.737233	1	-1	-0.526076	-1.52608
	AP disp. [mm]	72.5747	68.5029	-4.07183	9.66	3.48549	0.132549	0	0.0561054	0
	ML disp. [mm]	37.8298	63.859	26.0292	8.71	3.14198	0.999775	-0.999775	-0.407604	-1.40738
SSEO	COP mean speed [mm/s]	26.8324	37.7555	10.9231	2.49	0.898302	1	-1	-0.289311	-1.28931	-6.35314	-2
	RMS [mm]	12.7626	17.6392	4.87654	1.98	0.713973	0.996432	-0.996432	-0.276461	-1.27289
	Area[cm2]	10.523	28.5338	18.0108	1.47	0.531516	1	-1	-0.63121	-1.63121
	AP disp. [mm]	56.0222	64.9751	8.95288	8.75	3.15644	0.517989	-0.517989	-0.137789	-0.655778
	ML disp. [mm]	35.3103	71.1821	35.8718	7.73	2.78747	1	-1	-0.503944	-1.50394
SSEC	COP mean speed [mm/s]	58.5025	35.1688	-23.3337	8.46	3.05059	0.999218	0.999218	0.39885	1.39807	6.94055	2
	RMS [mm]	27.5795	19.1302	-8.44929	3.01	1.08708	0.999389	0.999389	0.306362	1.30575
	Area[cm2]	62.2392	29.9483	-32.2909	7.15	2.5793	1	1	0.518819	1.51882
	AP disp. [mm]	134.728	71.5176	-63.2104	20.4	7.35877	0.999878	0.999878	0.46917	1.46905
	ML disp. [mm]	100.831	65.3368	-35.4946	21.41	7.72557	0.896841	0.896841	0.352019	1.24886
PATIENT 16
RSEO	COP mean speed [mm/s]	9.01245	7.23779	-1.77466	2.27	0.817534	0.335596	0.335596	0.196912	0.532507	1.61938	1
	RMS [mm]	6.75857	6.41082	-0.347744	2.59	0.933091	0	0	0.0514523	0
	Area[cm2]	3.35228	1.76671	-1.58556	1.38	0.497906	0.613891	0.613891	0.472981	1.08687
	AP disp. [mm]	31.2624	27.1704	-4.09198	11.6	4.18658	0.106958	0	0.130891	0
	ML disp. [mm]	13.9127	13.7559	-0.156791	7.05	2.54178	0	0	0.0112696	0
RSEC	COP mean speed [mm/s]	24.5823	11.3979	-13.1844	3.29	1.18821	0.999999	0.999999	0.536335	1.53633	7.3654	2
	RMS [mm]	12.4014	5.75809	-6.64334	1.88	0.679115	0.99999	0.99999	0.535691	1.53568
	Area[cm2]	9.83199	2.8067	-7.02529	2.04	0.737233	0.999982	0.999982	0.714534	1.71452
	AP disp. [mm]	64.615	33.2796	-31.3353	9.66	3.48549	0.999946	0.999946	0.484955	1.4849
	ML disp. [mm]	27.6295	16.6233	-11.0062	8.71	3.14198	0.695613	0.695613	0.398349	1.09396
SSEO	COP mean speed [mm/s]	31.0264	22.8271	-8.19928	2.49	0.898302	0.999959	0.999959	0.264268	1.26423	3.89917	2
	RMS [mm]	10.7677	9.48801	-1.27966	1.98	0.713973	0.246399	0	0.118843	0
	Area[cm2]	10.9171	7.93561	-2.9815	1.47	0.531516	0.973718	0.973718	0.273104	1.24682
	AP disp. [mm]	63.4743	38.8025	-24.6718	8.75	3.15644	0.999436	0.999436	0.388689	1.38812
	ML disp. [mm]	36.7265	32.6728	-4.05369	7.73	2.78747	0.178907	0	0.110375	0
SSEC	COP mean speed [mm/s]	67.5765	49.4761	-18.1004	8.46	3.05059	0.983833	0.983833	0.26785	1.25168	6.96769	2
	RMS [mm]	22.0832	15.685	-6.39821	3.01	1.08708	0.98269	0.98269	0.289732	1.27242
	Area[cm2]	54.2856	23.2972	-30.9884	7.15	2.5793	1	1	0.57084	1.57084
	AP disp. [mm]	110.6	66.4846	-44.1155	20.4	7.35877	0.985361	0.985361	0.398874	1.38423
	ML disp. [mm]	109.312	55.6002	-53.7118	21.41	7.72557	0.997145	0.997145	0.491362	1.48851
PATIENT 17
RSEO	COP mean speed [mm/s]	13.0967	9.59076	-3.50592	2.27	0.817534	0.853471	0.853471	0.267695	1.12117	1.12117	1
	RMS [mm]	4.51524	3.60668	-0.908551	2.59	0.933091	0.105883	0	0.201219	0
	Area[cm2]	1.8358	1.21155	-0.624253	1.38	0.497906	0.145583	0	0.340043	0
	AP disp. [mm]	15.3008	14.1848	-1.11609	11.6	4.18658	0	0	0.0729429	0
	ML disp. [mm]	18.034	16.2903	-1.74375	7.05	2.54178	0.0748382	0	0.0966922	0
RSEC	COP mean speed [mm/s]	22.9155	20.9968	-1.91865	3.29	1.18821	0.210148	0	0.0837275	0	0	0
	RMS [mm]	6.3923	6.56056	0.168252	1.88	0.679115	0	0	-0.025646	0
	Area[cm2]	4.22723	4.24285	0.0156204	2.04	0.737233	0	0	-0.00368159	0
	AP disp. [mm]	35.2431	31.4955	-3.74754	9.66	3.48549	0.119444	0	0.106334	0
	ML disp. [mm]	24.0155	22.8766	-1.1389	8.71	3.14198	0	0	0.0474237	0
SSEO	COP mean speed [mm/s]	19.3727	19.7354	0.362723	2.49	0.898302	0.0517419	-0.0517419	-0.0183793	-0.0701212	-0.621737	0
	RMS [mm]	7.19616	7.65802	0.46186	1.98	0.713973	0.0711126	-0.0711126	-0.0603106	-0.131423
	Area[cm2]	5.05425	5.79653	0.742289	1.47	0.531516	0.170007	-0.170007	-0.128057	-0.298064
	AP disp. [mm]	26.0624	23.4125	-2.64992	8.75	3.15644	0.0905016	0	0.101676	0
	ML disp. [mm]	37.1094	38.9939	1.88444	7.73	2.78747	0.0738017	-0.0738017	-0.0483266	-0.122128
SSEC	COP mean speed [mm/s]	79.2888	59.0647	-20.2241	8.46	3.05059	0.99492	0.99492	0.255069	1.24999	4.84424	2
	RMS [mm]	23.8046	19.7554	-4.04911	3.01	1.08708	0.748091	0.748091	0.170098	0.918189
	Area[cm2]	57.7294	42.1059	-15.6234	7.15	2.5793	0.986754	0.986754	0.270632	1.25739
	AP disp. [mm]	122.772	71.0635	-51.7086	20.4	7.35877	0.997501	0.997501	0.421176	1.41868
	ML disp. [mm]	95.5912	87.0847	-8.50655	21.41	7.72557	0.123018	0	0.0889888	0
PATIENT 18
RSEO	COP mean speed [mm/s]	11.4597	12.1462	0.686509	2.27	0.817534	0.0901642	-0.0901642	-0.0565205	-0.146685	-0.715807	0
	RMS [mm]	6.0323	6.90077	0.868469	2.59	0.933091	0.10067	-0.10067	-0.125851	-0.226521
	Area[cm2]	1.36007	1.03234	-0.327736	1.38	0.497906	0.0724336	0	0.24097	0
	AP disp. [mm]	15.9657	9.639	-6.32671	11.6	4.18658	0.189883	0	0.396269	0
	ML disp. [mm]	15.1182	18.5203	3.40212	7.05	2.54178	0.158904	-0.158904	-0.183697	-0.342601
RSEC	COP mean speed [mm/s]	11.905	17.7132	5.8082	3.29	1.18821	0.928259	-0.928259	-0.327903	-1.25616	-2.37599	-1
	RMS [mm]	6.78307	7.33656	0.553495	1.88	0.679115	0.088248	-0.088248	-0.0754434	-0.163691
	Area[cm2]	3.89446	5.33654	1.44208	2.04	0.737233	0.285093	-0.285093	-0.270227	-0.55532
	AP disp. [mm]	22.1005	25.4746	3.37407	9.66	3.48549	0.105566	-0.105566	-0.132449	-0.238015
	ML disp. [mm]	29.3678	31.8449	2.4771	8.71	3.14198	0.0850203	-0.0850203	-0.0777864	-0.162807
SSEO	COP mean speed [mm/s]	27.5299	23.1067	-4.42327	2.49	0.898302	0.931207	0.931207	0.160671	1.09188	5.50799	2
	RMS [mm]	10.6403	7.63026	-3.01003	1.98	0.713973	0.842445	0.842445	0.28289	1.12533
	Area[cm2]	8.42991	5.82525	-2.60466	1.47	0.531516	0.929663	0.929663	0.308979	1.23864
	AP disp. [mm]	45.3647	31.0222	-14.3424	8.75	3.15644	0.890463	0.890463	0.316158	1.20662
	ML disp. [mm]	39.1268	30.208	-8.91884	7.73	2.78747	0.617566	0.617566	0.227947	0.845513
SSEC	COP mean speed [mm/s]	36.2587	46.2167	9.95793	8.46	3.05059	0.634681	-0.634681	-0.215462	-0.850143	-2.04319	-1
	RMS [mm]	14.8432	16.2881	1.44488	3.01	1.08708	0.158034	-0.158034	-0.0887077	-0.246741
	Area[cm2]	22.1678	26.2522	4.08441	7.15	2.5793	0.20336	-0.20336	-0.155584	-0.358944
	AP disp. [mm]	68.0366	72.8103	4.77372	20.4	7.35877	0.0713639	-0.0713639	-0.0655638	-0.136928
	ML disp. [mm]	48.0479	61.3993	13.3513	21.41	7.72557	0.232988	-0.232988	-0.217451	-0.450439
PATIENT 19
RSEO	COP mean speed [mm/s]	13.0926	12.9172	-0.175492	2.27	0.817534	0	0	0.0134039	0	-3.16084	-2
	RMS [mm]	6.18602	8.3602	2.17418	2.59	0.933091	0.377362	-0.377362	-0.260063	-0.637426
	Area[cm2]	2.93074	5.065	2.13425	1.38	0.497906	0.853948	-0.853948	-0.421373	-1.27532
	AP disp. [mm]	20.0328	27.5437	7.51093	11.6	4.18658	0.247388	-0.247388	-0.272691	-0.520079
	ML disp. [mm]	27.1757	34.3912	7.21545	7.05	2.54178	0.518213	-0.518213	-0.209805	-0.728018
RSEC	COP mean speed [mm/s]	22.2551	23.6532	1.39806	3.29	1.18821	0.134164	-0.134164	-0.0591069	-0.193271	-1.78393	-1
	RMS [mm]	9.37376	8.25797	-1.11579	1.88	0.679115	0.215939	0	0.119033	0
	Area[cm2]	7.24951	10.2981	3.04857	2.04	0.737233	0.82981	-0.82981	-0.296033	-1.12584
	AP disp. [mm]	36.6245	43.7126	7.08809	9.66	3.48549	0.302659	-0.302659	-0.162152	-0.464811
	ML disp. [mm]	39.379	38.5193	-0.859641	8.71	3.14198	0	0	0.02183	0
SSEO	COP mean speed [mm/s]	21.0893	20.2562	-0.833096	2.49	0.898302	0.100586	0	0.0395032	0	3.3808	2
	RMS [mm]	10.5937	8.60141	-1.99232	1.98	0.713973	0.504833	0.504833	0.188066	0.692899
	Area[cm2]	9.05303	5.77831	-3.27471	1.47	0.531516	0.988927	0.988927	0.361726	1.35065
	AP disp. [mm]	29.7107	26.8903	-2.82041	8.75	3.15644	0.0965857	0	0.0949291	0
	ML disp. [mm]	50.3725	32.9087	-17.4638	7.73	2.78747	0.990555	0.990555	0.346692	1.33725
SSEC	COP mean speed [mm/s]	55.538	55.6981	0.160094	8.46	3.05059	0	0	-0.00287431	0	0.237759	0
	RMS [mm]	17.8283	16.9593	-0.869005	3.01	1.08708	0.0865245	0	0.048743	0
	Area[cm2]	32.4205	26.3613	-6.05915	7.15	2.5793	0.383388	0.383388	0.186893	0.570281
	AP disp. [mm]	55.9051	66.4109	10.5058	20.4	7.35877	0.174327	-0.174327	-0.158195	-0.332521
	ML disp. [mm]	81.7984	76.2799	-5.51854	21.41	7.72557	0.0776257	0	0.0674651	0
PATIENT 20
RSEO	COP mean speed [mm/s]	12.658	9.64997	-3.00805	2.27	0.817534	0.736118	0.736118	0.23764	0.973758	-1.97134	-1
	RMS [mm]	5.30572	8.02704	2.72132	2.59	0.933091	0.539326	-0.539326	-0.339019	-0.878345
	Area[cm2]	2.02464	4.19954	2.17489	1.38	0.497906	0.866332	-0.866332	-0.517889	-1.38422
	AP disp. [mm]	19.3689	27.4029	8.034	11.6	4.18658	0.275613	-0.275613	-0.293181	-0.568794
	ML disp. [mm]	20.3633	21.5818	1.21844	7.05	2.54178	0.0572772	-0.0572772	-0.0564571	-0.113734
RSEC	COP mean speed [mm/s]	9.37183	10.5463	1.17445	3.29	1.18821	0.108436	-0.108436	-0.111362	-0.219798	-2.02272	-1
	RMS [mm]	5.05374	7.25408	2.20034	1.88	0.679115	0.629586	-0.629586	-0.303325	-0.932911
	Area[cm2]	1.71246	2.65606	0.9436	2.04	0.737233	0.150302	-0.150302	-0.355263	-0.505564
	AP disp. [mm]	25.7287	31.0563	5.32758	9.66	3.48549	0.192899	-0.192899	-0.171546	-0.364445
	ML disp. [mm]	16.4829	16.9056	0.422675	8.71	3.14198	0	0	-0.0250021	0
SSEO	COP mean speed [mm/s]	16.9673	23.1897	6.22233	2.49	0.898302	0.997007	-0.997007	-0.268323	-1.26533	-4.18213	-2
	RMS [mm]	9.89351	11.7636	1.87004	1.98	0.713973	0.456973	-0.456973	-0.158969	-0.615942
	Area[cm2]	8.8781	12.3552	3.47709	1.47	0.531516	0.994164	-0.994164	-0.281428	-1.27559
	AP disp. [mm]	42.9049	51.4668	8.56194	8.75	3.15644	0.483324	-0.483324	-0.166358	-0.649683
	ML disp. [mm]	33.9671	38.9724	5.00536	7.73	2.78747	0.247149	-0.247149	-0.128433	-0.375582
SSEC	COP mean speed [mm/s]	42.4405	51.73	9.28955	8.46	3.05059	0.575651	-0.575651	-0.179577	-0.755228	-2.77455	-1
	RMS [mm]	20.7044	24.3716	3.6672	3.01	1.08708	0.664096	-0.664096	-0.15047	-0.814566
	Area[cm2]	33.3298	44.144	10.8142	7.15	2.5793	0.838784	-0.838784	-0.244976	-1.08376
	AP disp. [mm]	81.5068	86.0345	4.52769	20.4	7.35877	0.0683722	-0.0683722	-0.0526264	-0.120999
	ML disp. [mm]	80.7395	77.2725	-3.46696	21.41	7.72557	0.0550138	0	0.04294	0
PATIENT 21
RSEO	COP mean speed [mm/s]	4.61028	4.2088	-0.401483	2.27	0.817534	0.0579347	0	0.0870844	0	0.709437	0
	RMS [mm]	5.07057	3.63327	-1.4373	2.59	0.933091	0.194444	0	0.28346	0
	Area[cm2]	1.60687	0.730835	-0.876036	1.38	0.497906	0.239678	0	0.545181	0
	AP disp. [mm]	19.579	12.1341	-7.44495	11.6	4.18658	0.243946	0	0.380252	0
	ML disp. [mm]	16.2441	10.5217	-5.72242	7.05	2.54178	0.35716	0.35716	0.352277	0.709437
RSEC	COP mean speed [mm/s]	7.04146	7.32898	0.287522	3.29	1.18821	0	0	-0.0392308	0	0.178556	0
	RMS [mm]	7.6107	6.49537	-1.11533	1.88	0.679115	0.215802	0	0.146548	0
	Area[cm2]	2.33201	2.90345	0.571441	2.04	0.737233	0.0841515	-0.0841515	-0.196814	-0.280966
	AP disp. [mm]	19.6386	26.9871	7.34852	9.66	3.48549	0.321101	-0.321101	-0.272297	-0.593398
	ML disp. [mm]	28.4444	17.6981	-10.7463	8.71	3.14198	0.675119	0.675119	0.377801	1.05292
SSEO	COP mean speed [mm/s]	16.8504	18.2168	1.36643	2.49	0.898302	0.19143	-0.19143	-0.0750091	-0.26644	-2.70726	-1
	RMS [mm]	8.5527	10.2186	1.66588	1.98	0.713973	0.378846	-0.378846	-0.163025	-0.54187
	Area[cm2]	5.28164	7.30179	2.02015	1.47	0.531516	0.765308	-0.765308	-0.276665	-1.04197
	AP disp. [mm]	31.0931	39.5102	8.41706	8.75	3.15644	0.470497	-0.470497	-0.213035	-0.683532
	ML disp. [mm]	27.9091	30.3301	2.42098	7.73	2.78747	0.09362	-0.09362	-0.079821	-0.173441
SSEC	COP mean speed [mm/s]	40.5009	44.726	4.22517	8.46	3.05059	0.166719	-0.166719	-0.0944677	-0.261186	-0.579913	0
	RMS [mm]	18.7537	18.0494	-0.704315	3.01	1.08708	0.0715947	0	0.037556	0
	Area[cm2]	34.3068	29.5906	-4.71621	7.15	2.5793	0.254636	0.254636	0.137471	0.392108
	AP disp. [mm]	70.4851	90.5927	20.1076	20.4	7.35877	0.488878	-0.488878	-0.221956	-0.710834
	ML disp. [mm]	70.8601	68.1326	-2.72746	21.41	7.72557	0	0	0.0384908	0
PATIENT 22
RSEO	COP mean speed [mm/s]	13.2504	11.2425	-2.00798	2.27	0.817534	0.411075	0.411075	0.151541	0.562616	1.82764	1
	RMS [mm]	6.50029	4.95344	-1.54685	2.59	0.933091	0.217527	0	0.237966	0
	Area[cm2]	3.38553	2.13631	-1.24922	1.38	0.497906	0.426913	0.426913	0.368988	0.795901
	AP disp. [mm]	20.0107	17.0283	-2.98238	11.6	4.18658	0.0776367	0	0.149039	0
	ML disp. [mm]	22.3924	17.6904	-4.70195	7.05	2.54178	0.259144	0.259144	0.20998	0.469124
RSEC	COP mean speed [mm/s]	20.3369	16.9111	-3.4258	3.29	1.18821	0.531963	0.531963	0.168452	0.700415	2.14043	1
	RMS [mm]	7.62545	7.50953	-0.115924	1.88	0.679115	0	0	0.0152023	0
	Area[cm2]	5.05794	3.27206	-1.78588	2.04	0.737233	0.404468	0.404468	0.353084	0.757552
	AP disp. [mm]	26.8774	31.5903	4.71284	9.66	3.48549	0.161429	-0.161429	-0.149186	-0.310615
	ML disp. [mm]	30.4335	19.9952	-10.4383	8.71	3.14198	0.650093	0.650093	0.342986	0.993079
SSEO	COP mean speed [mm/s]	18.5458	17.9526	-0.593173	2.49	0.898302	0.0724545	0	0.0319842	0	1.89356	1
	RMS [mm]	7.30797	6.83239	-0.475579	1.98	0.713973	0.072874	0	0.0650768	0
	Area[cm2]	4.86193	3.73534	-1.12659	1.47	0.531516	0.325377	0.325377	0.231716	0.557093
	AP disp. [mm]	23.3211	23.3017	-0.0194196	8.75	3.15644	0	0	0.000832705	0
	ML disp. [mm]	44.2739	28.3626	-15.9113	7.73	2.78747	0.977088	0.977088	0.359383	1.33647
SSEC	COP mean speed [mm/s]	62.5905	49.3813	-13.2092	8.46	3.05059	0.860533	0.860533	0.211042	1.07158	4.63228	2
	RMS [mm]	19.2356	15.0164	-4.2192	3.01	1.08708	0.781414	0.781414	0.219343	1.00076
	Area[cm2]	40.9688	25.3887	-15.5801	7.15	2.5793	0.986392	0.986392	0.380293	1.36668
	AP disp. [mm]	102.437	62.2254	-40.212	20.4	7.35877	0.967152	0.967152	0.392552	1.3597
	ML disp. [mm]	66.4846	72.476	5.99144	21.41	7.72557	0.0837684	-0.0837684	-0.0826679	-0.166436
PATIENT 23
RSEO	COP mean speed [mm/s]	15.49	13.7036	-1.78641	2.27	0.817534	0.339265	0.339265	0.115326	0.454591	3.9541	2
	RMS [mm]	10.7448	7.18267	-3.56214	2.59	0.933091	0.766662	0.766662	0.331522	1.09818
	Area[cm2]	6.45588	4.30763	-2.14825	1.38	0.497906	0.858301	0.858301	0.332759	1.19106
	AP disp. [mm]	27.8149	21.0478	-6.76715	11.6	4.18658	0.210194	0	0.243292	0
	ML disp. [mm]	50.6908	37.5289	-13.162	7.05	2.54178	0.950612	0.950612	0.259652	1.21026
RSEC	COP mean speed [mm/s]	22.6189	25.9234	3.3046	3.29	1.18821	0.503439	-0.503439	-0.127475	-0.630914	0.178223	0
	RMS [mm]	10.0593	8.91238	-1.1469	1.88	0.679115	0.225342	0	0.114014	0
	Area[cm2]	6.09165	6.52857	0.436923	2.04	0.737233	0.0668357	-0.0668357	-0.0669247	-0.13376
	AP disp. [mm]	42.017	30.2628	-11.7542	9.66	3.48549	0.663149	0.663149	0.279749	0.942898
	ML disp. [mm]	39.8391	34.3256	-5.51352	8.71	3.14198	0.238489	0	0.138395	0
SSEO	COP mean speed [mm/s]	19.9559	18.5131	-1.4428	2.49	0.898302	0.207838	0	0.072299	0	0.47478	0
	RMS [mm]	8.69673	8.38466	-0.312073	1.98	0.713973	0.0540279	0	0.0358839	0
	Area[cm2]	6.05654	4.98812	-1.06842	1.47	0.531516	0.298372	0.298372	0.176408	0.47478
	AP disp. [mm]	46.5901	46.1056	-0.484528	8.75	3.15644	0	0	0.0103998	0
	ML disp. [mm]	30.7993	29.8519	-0.947394	7.73	2.78747	0	0	0.0307602	0
SSEC	COP mean speed [mm/s]	47.6196	37.2399	-10.3796	8.46	3.05059	0.670373	0.670373	0.21797	0.888343	2.489	1
	RMS [mm]	16.5328	12.9717	-3.56112	3.01	1.08708	0.638864	0.638864	0.215397	0.854261
	Area[cm2]	21.9839	15.347	-6.6369	7.15	2.5793	0.444495	0.444495	0.301898	0.746393
	AP disp. [mm]	72.4177	62.8676	-9.55013	20.4	7.35877	0.152364	0	0.131876	0
	ML disp. [mm]	65.6629	54.2092	-11.4537	21.41	7.72557	0.18438	0	0.174432	0
PATIENT 24
RSEO	COP mean speed [mm/s]	17.2056	15.022	-2.18359	2.27	0.817534	0.470442	0.470442	0.126912	0.597354	0.597354	0
	RMS [mm]	5.2273	5.23383	0.00652182	2.59	0.933091	0	0	-0.00124609	0
	Area[cm2]	2.34116	2.21572	-0.125434	1.38	0.497906	0	0	0.0535778	0
	AP disp. [mm]	20.4736	19.3203	-1.15332	11.6	4.18658	0	0	0.0563323	0
	ML disp. [mm]	17.9452	16.935	-1.01023	7.05	2.54178	0.0513273	0	0.0562954	0
RSEC	COP mean speed [mm/s]	47.6484	26.2905	-21.3579	3.29	1.18821	1	1	0.44824	1.44824	5.61036	2
	RMS [mm]	8.86734	7.12971	-1.73763	1.88	0.679115	0.441526	0.441526	0.195958	0.637484
	Area[cm2]	9.76354	4.76955	-4.99399	2.04	0.737233	0.996102	0.996102	0.511493	1.5076
	AP disp. [mm]	41.4709	27.4869	-13.984	9.66	3.48549	0.806645	0.806645	0.337201	1.14385
	ML disp. [mm]	38.1016	28.1246	-9.97699	8.71	3.14198	0.611339	0.611339	0.261853	0.873191
SSEO	COP mean speed [mm/s]	43.8309	27.7586	-16.0723	2.49	0.898302	1	1	0.366689	1.36669	4.7304	2
	RMS [mm]	9.53484	7.542	-1.99284	1.98	0.713973	0.505035	0.505035	0.209006	0.714041
	Area[cm2]	10.1563	6.83391	-3.32242	1.47	0.531516	0.99045	0.99045	0.327128	1.31758
	AP disp. [mm]	48.4313	30.9318	-17.4996	8.75	3.15644	0.970764	0.970764	0.361327	1.33209
	ML disp. [mm]	37.0473	36.1864	-0.860854	7.73	2.78747	0	0	0.0232366	0
SSEC	COP mean speed [mm/s]	80.168	91.1557	10.9877	8.46	3.05059	0.719038	-0.719038	-0.120538	-0.839575	-5.13801	-2
	RMS [mm]	16.2878	20.9926	4.70485	3.01	1.08708	0.860873	-0.860873	-0.224119	-1.08499
	Area[cm2]	23.096	47.3579	24.2619	7.15	2.5793	0.999977	-0.999977	-0.512309	-1.51229
	AP disp. [mm]	76.6029	88.5869	11.984	20.4	7.35877	0.212242	-0.212242	-0.13528	-0.347522
	ML disp. [mm]	48.4923	85.6118	37.1194	21.41	7.72557	0.920054	-0.920054	-0.433579	-1.35363
PATIENT 25
RSEO	COP mean speed [mm/s]	7.85328	10.6574	2.80416	2.27	0.817534	0.676408	-0.676408	-0.263118	-0.939526	-2.3655	-1
	RMS [mm]	5.38361	5.94102	0.557412	2.59	0.933091	0.066659	-0.066659	-0.0938243	-0.160483
	Area[cm2]	2.18284	2.90848	0.725644	1.38	0.497906	0.179845	-0.179845	-0.249492	-0.429337
	AP disp. [mm]	21.2421	18.4426	-2.7995	11.6	4.18658	0.0734823	0	0.13179	0
	ML disp. [mm]	18.9958	26.5228	7.52696	7.05	2.54178	0.552364	-0.552364	-0.283792	-0.836156
RSEC	COP mean speed [mm/s]	10.4909	19.1229	8.63196	3.29	1.18821	0.998397	-0.998397	-0.451394	-1.44979	-3.34762	-2
	RMS [mm]	5.641	6.87867	1.23767	1.88	0.679115	0.254132	-0.254132	-0.179929	-0.434061
	Area[cm2]	2.34302	4.16199	1.81897	2.04	0.737233	0.416703	-0.416703	-0.437044	-0.853747
	AP disp. [mm]	22.9664	24.7633	1.79693	9.66	3.48549	0.0601019	-0.0601019	-0.072564	-0.132666
	ML disp. [mm]	22.4478	28.3824	5.93456	8.71	3.14198	0.26826	-0.26826	-0.209093	-0.477353
SSEO	COP mean speed [mm/s]	14.2954	17.8874	3.59197	2.49	0.898302	0.804014	-0.804014	-0.200811	-1.00482	-4.1458	-2
	RMS [mm]	7.76214	9.48326	1.72111	1.98	0.713973	0.399622	-0.399622	-0.18149	-0.581112
	Area[cm2]	4.80765	7.34464	2.53699	1.47	0.531516	0.917437	-0.917437	-0.34542	-1.26286
	AP disp. [mm]	27.826	35.7791	7.9531	8.75	3.15644	0.429701	-0.429701	-0.222284	-0.651985
	ML disp. [mm]	28.4207	35.5875	7.16682	7.73	2.78747	0.443634	-0.443634	-0.201386	-0.64502
SSEC	COP mean speed [mm/s]	41.3915	45.8954	4.5039	8.46	3.05059	0.182899	-0.182899	-0.098134	-0.281033	-2.72513	-1
	RMS [mm]	16.7622	18.6024	1.84021	3.01	1.08708	0.226061	-0.226061	-0.098923	-0.324984
	Area[cm2]	23.8274	36.3729	12.5455	7.15	2.5793	0.925709	-0.925709	-0.344913	-1.27062
	AP disp. [mm]	63.4484	74.5396	11.0911	20.4	7.35877	0.188769	-0.188769	-0.148795	-0.337564
	ML disp. [mm]	65.0203	81.0577	16.0374	21.41	7.72557	0.313079	-0.313079	-0.197852	-0.51093
PATIENT 26
RSEO	COP mean speed [mm/s]	12.0967	8.59076	-3.50592	2.27	0.817534	0.853471	0.853471	0.289825	1.1433	1.53593	1
	RMS [mm]	6.49444	5.52221	-0.97223	2.59	0.933091	0.114581	0	0.149702	0
	Area[cm2]	2.61625	2.31618	-0.300069	1.38	0.497906	0.0674667	0	0.114695	0
	AP disp. [mm]	24.7885	17.1011	-7.68744	11.6	4.18658	0.256728	0.256728	0.310121	0.566849
	ML disp. [mm]	19.3183	21.2649	1.9466	7.05	2.54178	0.0826789	-0.0826789	-0.0915406	-0.174219
RSEC	COP mean speed [mm/s]	17.5159	20.3216	2.80576	3.29	1.18821	0.387508	-0.387508	-0.138068	-0.525576	-0.377399	0
	RMS [mm]	6.7898	6.4707	-0.319099	1.88	0.679115	0.0568091	0	0.0469968	0
	Area[cm2]	3.1792	2.91503	-0.264166	2.04	0.737233	0	0	0.0830921	0
	AP disp. [mm]	26.6631	20.3605	-6.30262	9.66	3.48549	0.250275	0.250275	0.23638	0.486655
	ML disp. [mm]	18.703	22.8616	4.15861	8.71	3.14198	0.156574	-0.156574	-0.181904	-0.338478
SSEO	COP mean speed [mm/s]	14.0378	15.3627	1.32495	2.49	0.898302	0.182877	-0.182877	-0.0862447	-0.269122	-0.467559	0
	RMS [mm]	7.60958	7.55041	-0.059162	1.98	0.713973	0	0	0.00777467	0
	Area[cm2]	3.81731	4.26966	0.45236	1.47	0.531516	0.0924894	-0.0924894	-0.105947	-0.198437
	AP disp. [mm]	28.5705	26.0063	-2.56418	8.75	3.15644	0.0875562	0	0.0897492	0
	ML disp. [mm]	27.9323	28.4817	0.549357	7.73	2.78747	0	0	-0.0192881	0
SSEC	COP mean speed [mm/s]	47.5414	39.4422	-8.09919	8.46	3.05059	0.466927	0.466927	0.170361	0.637287	1.6731	1
	RMS [mm]	15.6376	14.8573	-0.780319	3.01	1.08708	0.0782068	0	0.0499	0
	Area[cm2]	21.38	15.5876	-5.7924	7.15	2.5793	0.356068	0.356068	0.270926	0.626995
	AP disp. [mm]	67.6585	51.7495	-15.9089	20.4	7.35877	0.334439	0.334439	0.235136	0.569575
	ML disp. [mm]	52.5482	57.641	5.09282	21.41	7.72557	0.0724068	-0.0724068	-0.0883541	-0.160761
PATIENT 27
RSEO	COP mean speed [mm/s]	16.9638	19.455	2.49123	2.27	0.817534	0.575274	-0.575274	-0.128051	-0.703324	-1.11651	-1
	RMS [mm]	5.02864	5.44058	0.411936	2.59	0.933091	0.054307	-0.054307	-0.0757154	-0.130022
	Area[cm2]	3.46759	4.06277	0.595185	1.38	0.497906	0.136666	-0.136666	-0.146497	-0.283164
	AP disp. [mm]	21.3888	21.6152	0.226409	11.6	4.18658	0	0	-0.0104745	0
	ML disp. [mm]	34.5307	31.0588	-3.47192	7.05	2.54178	0.163507	0	0.100546	0
RSEC	COP mean speed [mm/s]	25.906	33.0881	7.18216	3.29	1.18821	0.986551	-0.986551	-0.217062	-1.20361	-2.57173	-1
	RMS [mm]	9.45747	8.65433	-0.803139	1.88	0.679115	0.135133	0	0.0849212	0
	Area[cm2]	7.67323	9.4251	1.75186	2.04	0.737233	0.391993	-0.391993	-0.185872	-0.577865
	AP disp. [mm]	33.7946	44.1504	10.3558	9.66	3.48549	0.555699	-0.555699	-0.234557	-0.790256
	ML disp. [mm]	33.9213	33.6384	-0.282863	8.71	3.14198	0	0	0.00833881	0
SSEO	COP mean speed [mm/s]	23.8159	20.3254	-3.49052	2.49	0.898302	0.781716	0.781716	0.146563	0.928278	3.39571	2
	RMS [mm]	7.53038	6.22329	-1.30708	1.98	0.713973	0.254888	0.254888	0.173575	0.428462
	Area[cm2]	5.8056	3.83945	-1.96615	1.47	0.531516	0.743107	0.743107	0.338664	1.08177
	AP disp. [mm]	37.0291	36.8758	-0.153301	8.75	3.15644	0	0	0.00414001	0
	ML disp. [mm]	27.9967	18.9169	-9.07976	7.73	2.78747	0.632887	0.632887	0.324315	0.957202
SSEC	COP mean speed [mm/s]	44.67	54.4979	9.82793	8.46	3.05059	0.623409	-0.623409	-0.180336	-0.803744	-2.31559	-1
	RMS [mm]	13.5074	15.476	1.96855	3.01	1.08708	0.251432	-0.251432	-0.1272	-0.378632
	Area[cm2]	17.833	24.6959	6.86286	7.15	2.5793	0.468866	-0.468866	-0.277895	-0.746761
	AP disp. [mm]	51.4807	63.0966	11.6159	20.4	7.35877	0.202355	-0.202355	-0.184096	-0.386451
	ML disp. [mm]	67.3989	61.1355	-6.26344	21.41	7.72557	0.087471	0	0.0929308	0
PATIENT 28
RSEO	COP mean speed [mm/s]	5.16774	4.98092	-0.186824	2.27	0.817534	0	0	0.036152	0	0	0
	RMS [mm]	3.15766	2.66572	-0.491937	2.59	0.933091	0.0608426	0	0.155792	0
	Area[cm2]	0.639422	0.481844	-0.157578	1.38	0.497906	0	0	0.246438	0
	AP disp. [mm]	12.1424	8.17587	-3.96652	11.6	4.18658	0.103272	0	0.326667	0
	ML disp. [mm]	9.72444	10.2151	0.490614	7.05	2.54178	0	0	-0.0480285	0
RSEC	COP mean speed [mm/s]	5.90453	7.178	1.27347	3.29	1.18821	0.119332	-0.119332	-0.177413	-0.296745	-2.64855	-1
	RMS [mm]	2.81143	4.30979	1.49837	1.88	0.679115	0.346826	-0.346826	-0.347666	-0.694492
	Area[cm2]	0.644019	1.29544	0.651418	2.04	0.737233	0.0960099	-0.0960099	-0.502856	-0.598866
	AP disp. [mm]	9.29039	16.5001	7.20975	9.66	3.48549	0.311213	-0.311213	-0.436951	-0.748164
	ML disp. [mm]	10.883	13.7814	2.89841	8.71	3.14198	0.0999731	-0.0999731	-0.210314	-0.310287
SSEO	COP mean speed [mm/s]	14.3512	13.8108	-0.540353	2.49	0.898302	0.0671969	0	0.0376522	0	-0.299687	0
	RMS [mm]	9.09599	8.39594	-0.700047	1.98	0.713973	0.106907	0	0.0769621	0
	Area[cm2]	5.74895	6.33955	0.590597	1.47	0.531516	0.125199	-0.125199	-0.0931607	-0.21836
	AP disp. [mm]	24.6086	33.589	8.98042	8.75	3.15644	0.520428	-0.520428	-0.267362	-0.78779
	ML disp. [mm]	34.064	26.4917	-7.57231	7.73	2.78747	0.484166	0.484166	0.222297	0.706463
SSEC	COP mean speed [mm/s]	37.6196	27.2399	-10.3796	8.46	3.05059	0.670373	0.670373	0.275911	0.946284	2.66546	1
	RMS [mm]	14.5328	10.9717	-3.56112	3.01	1.08708	0.638864	0.638864	0.245039	0.883903
	Area[cm2]	16.9839	10.347	-6.6369	7.15	2.5793	0.444495	0.444495	0.390776	0.835271
	AP disp. [mm]	57.4177	47.8676	-9.55013	20.4	7.35877	0.152364	0	0.166327	0
	ML disp. [mm]	50.6629	39.2092	-11.4537	21.41	7.72557	0.18438	0	0.226077	0
PATIENT 29
RSEO	COP mean speed [mm/s]	9.01245	7.23779	-1.77466	2.27	0.817534	0.335596	0.335596	0.196912	0.532507	1.4627	1
	RMS [mm]	5.65085	4.97936	-0.671491	2.59	0.933091	0.0778626	0	0.11883	0
	Area[cm2]	2.56041	2.12881	-0.431593	1.38	0.497906	0.093736	0	0.168564	0
	AP disp. [mm]	19.8521	19.1738	-0.678247	11.6	4.18658	0	0	0.0341651	0
	ML disp. [mm]	23.0048	15.1441	-7.86063	7.05	2.54178	0.588492	0.588492	0.341696	0.930188
RSEC	COP mean speed [mm/s]	25.6053	11.3388	-14.2666	3.29	1.18821	1	1	0.557171	1.55717	8.31035	2
	RMS [mm]	14.2891	4.46896	-9.82015	1.88	0.679115	1	1	0.687247	1.68725
	Area[cm2]	11.0286	1.78391	-9.24471	2.04	0.737233	1	1	0.838247	1.83825
	AP disp. [mm]	59.3305	18.0878	-41.2427	9.66	3.48549	1	1	0.695135	1.69513
	ML disp. [mm]	32.7525	14.627	-18.1255	8.71	3.14198	0.979147	0.979147	0.553407	1.53255
SSEO	COP mean speed [mm/s]	20.7696	20.7544	-0.0151178	2.49	0.898302	0	0	0.000727881	0	3.96659	2
	RMS [mm]	10.9321	7.63582	-3.29628	1.98	0.713973	0.8993	0.8993	0.301523	1.20082
	Area[cm2]	8.9225	5.77804	-3.14446	1.47	0.531516	0.983583	0.983583	0.352419	1.336
	AP disp. [mm]	43.5828	32.3049	-11.2779	8.75	3.15644	0.71249	0.71249	0.258769	0.971259
	ML disp. [mm]	37.0854	31.3871	-5.69822	7.73	2.78747	0.304854	0.304854	0.153652	0.458505
SSEC	COP mean speed [mm/s]	41.7777	38.9483	-2.82941	8.46	3.05059	0.100438	0	0.0677253	0	1.77215	1
	RMS [mm]	14.8734	14.0474	-0.826036	3.01	1.08708	0.0824118	0	0.0555378	0
	Area[cm2]	20.6784	15.8326	-4.84585	7.15	2.5793	0.265976	0.265976	0.234344	0.500319
	AP disp. [mm]	86.6464	53.3654	-33.281	20.4	7.35877	0.887725	0.887725	0.384101	1.27183
	ML disp. [mm]	52.8362	53.58	0.743787	21.41	7.72557	0	0	-0.0138818	0
PATIENT 30
RSEO	COP mean speed [mm/s]	8.39273	5.95489	-2.43784	2.27	0.817534	0.557259	0.557259	0.290471	0.84773	5.36245	2
	RMS [mm]	6.89958	3.64572	-3.25386	2.59	0.933091	0.690823	0.690823	0.471603	1.16243
	Area[cm2]	2.90123	0.878069	-2.02316	1.38	0.497906	0.816069	0.816069	0.697346	1.51342
	AP disp. [mm]	23.0811	15.0209	-8.06016	11.6	4.18658	0.277067	0.277067	0.34921	0.626277
	ML disp. [mm]	21.827	12.1162	-9.71072	7.05	2.54178	0.767709	0.767709	0.444896	1.2126
RSEC	COP mean speed [mm/s]	23.4738	21.1269	-2.34691	3.29	1.18821	0.289212	0.289212	0.0999799	0.389192	2.3708	1
	RMS [mm]	18.7744	15.6113	-3.16314	1.88	0.679115	0.904664	0.904664	0.168481	1.07315
	Area[cm2]	17.9444	16.8592	-1.08525	2.04	0.737233	0.183214	0	0.0604784	0
	AP disp. [mm]	45.8448	49.3218	3.47693	9.66	3.48549	0.109261	-0.109261	-0.0704948	-0.179756
	ML disp. [mm]	76.4485	61.9614	-14.4871	8.71	3.14198	0.898719	0.898719	0.189502	1.08822
SSEO	COP mean speed [mm/s]	34.2114	32.9091	-1.30233	2.49	0.898302	0.17832	0	0.0380673	0	4.66984	2
	RMS [mm]	19.8518	15.3105	-4.54132	1.98	0.713973	0.991947	0.991947	0.228761	1.22071
	Area[cm2]	26.71	20.614	-6.09602	1.47	0.531516	1	1	0.22823	1.22823
	AP disp. [mm]	66.3368	52.851	-13.4858	8.75	3.15644	0.851787	0.851787	0.203293	1.05508
	ML disp. [mm]	84.5785	68.642	-15.9365	7.73	2.78747	0.977401	0.977401	0.188423	1.16582
SSEC	COP mean speed [mm/s]	56.2891	59.9015	3.61242	8.46	3.05059	0.134638	-0.134638	-0.060306	-0.194944	1.59433	1
	RMS [mm]	25.0648	21.7711	-3.29375	3.01	1.08708	0.572651	0.572651	0.131409	0.70406
	Area[cm2]	58.0096	46.3978	-11.6119	7.15	2.5793	0.885043	0.885043	0.200171	1.08521
	AP disp. [mm]	89.2032	79.3478	-9.8554	20.4	7.35877	0.159161	0	0.110483	0
	ML disp. [mm]	117.645	105.304	-12.3411	21.41	7.72557	0.206237	0	0.104901	0
PATIENT 31
RSEO	COP mean speed [mm/s]	10.2227	11.9115	1.68879	2.27	0.817534	0.309302	-0.309302	-0.141779	-0.451081	0.224178	0
	RMS [mm]	8.15412	8.80876	0.65464	2.59	0.933091	0.076119	-0.076119	-0.074317	-0.150436
	Area[cm2]	4.3456	4.81208	0.466479	1.38	0.497906	0.101891	-0.101891	-0.0969391	-0.19883
	AP disp. [mm]	29.8521	29.1738	-0.678247	11.6	4.18658	0	0	0.0227203	0
	ML disp. [mm]	30.6871	21.4733	-9.21379	7.05	2.54178	0.724275	0.724275	0.30025	1.02452
RSEC	COP mean speed [mm/s]	19.9485	24.4353	4.48685	3.29	1.18821	0.759343	-0.759343	-0.183621	-0.942964	-0.881468	0
	RMS [mm]	16.1337	15.4581	-0.675597	1.88	0.679115	0.109313	0	0.041875	0
	Area[cm2]	15.4978	19.8744	4.3766	2.04	0.737233	0.984071	-0.984071	-0.220213	-1.20428
	AP disp. [mm]	70.131	64.7786	-5.3524	9.66	3.48549	0.194247	0	0.07632	0
	ML disp. [mm]	78.691	57.458	-21.2331	8.71	3.14198	0.995952	0.995952	0.269828	1.26578
SSEO	COP mean speed [mm/s]	26.1941	28.3137	2.11967	2.49	0.898302	0.386244	-0.386244	-0.0748638	-0.461108	-2.14986	-1
	RMS [mm]	13.9691	14.4001	0.431031	1.98	0.713973	0.0672793	-0.0672793	-0.0299325	-0.0972118
	Area[cm2]	13.1359	16.1869	3.05106	1.47	0.531516	0.978433	-0.978433	-0.188489	-1.16692
	AP disp. [mm]	59.7948	61.9473	2.15252	8.75	3.15644	0.0744462	-0.0744462	-0.0347475	-0.109194
	ML disp. [mm]	38.5635	43.0818	4.51836	7.73	2.78747	0.210543	-0.210543	-0.104878	-0.315421
SSEC	COP mean speed [mm/s]	52.1899	53.5333	1.34338	8.46	3.05059	0.0542586	-0.0542586	-0.0250944	-0.079353	-0.8917	0
	RMS [mm]	21.2753	24.6064	3.33109	3.01	1.08708	0.582077	-0.582077	-0.135375	-0.717452
	Area[cm2]	46.8558	47.5946	0.738848	7.15	2.5793	0	0	-0.0155238	0
	AP disp. [mm]	112.615	98.2292	-14.3854	20.4	7.35877	0.283614	0.283614	0.12774	0.411354
	ML disp. [mm]	68.8489	84.9883	16.1393	21.41	7.72557	0.316348	-0.316348	-0.189901	-0.506249
PATIENT 32
RSEO	COP mean speed [mm/s]	5.07013	9.67345	4.60332	2.27	0.817534	0.973992	-0.973992	-0.475871	-1.44986	-6.70579	-2
	RMS [mm]	3.40089	6.2392	2.83831	2.59	0.933091	0.574035	-0.574035	-0.454916	-1.02895
	Area[cm2]	0.804983	2.95106	2.14607	1.38	0.497906	0.857631	-0.857631	-0.727222	-1.58485
	AP disp. [mm]	11.9451	23.2959	11.3507	11.6	4.18658	0.483339	-0.483339	-0.487242	-0.970581
	ML disp. [mm]	9.43971	28.8134	19.3737	7.05	2.54178	0.999155	-0.999155	-0.672385	-1.67154
RSEC	COP mean speed [mm/s]	18.7273	20.0328	1.30552	3.29	1.18821	0.123027	-0.123027	-0.0651693	-0.188196	0.49788	0
	RMS [mm]	7.58762	7.49625	-0.0913682	1.88	0.679115	0	0	0.0120418	0
	Area[cm2]	5.93122	6.32007	0.388851	2.04	0.737233	0.0613946	-0.0613946	-0.0615264	-0.122921
	AP disp. [mm]	51.1923	37.6047	-13.5876	9.66	3.48549	0.784367	0.784367	0.265422	1.04979
	ML disp. [mm]	28.0266	31.5962	3.56954	8.71	3.14198	0.127818	-0.127818	-0.112974	-0.240792
SSEO	COP mean speed [mm/s]	18.4675	18.1054	-0.362096	2.49	0.898302	0.051693	0	0.0196072	0	-1.67415	-1
	RMS [mm]	8.16766	7.54881	-0.618856	1.98	0.713973	0.0934192	0	0.075769	0
	Area[cm2]	5.34206	6.60113	1.25907	1.47	0.531516	0.390377	-0.390377	-0.190736	-0.581112
	AP disp. [mm]	41.0731	35.3686	-5.70448	8.75	3.15644	0.249916	0	0.138886	0
	ML disp. [mm]	19.0181	29.3298	10.3116	7.73	2.78747	0.74146	-0.74146	-0.351576	-1.09304
SSEC	COP mean speed [mm/s]	70.8105	107.488	36.6774	8.46	3.05059	1	-1	-0.341224	-1.34122	-6.35442	-2
	RMS [mm]	20.1487	25.9921	5.84335	3.01	1.08708	0.962834	-0.962834	-0.224813	-1.18765
	Area[cm2]	39.2492	74.1268	34.8776	7.15	2.5793	1	-1	-0.470512	-1.47051
	AP disp. [mm]	86.6483	121.391	34.7431	20.4	7.35877	0.911296	-0.911296	-0.286207	-1.1975
	ML disp. [mm]	64.1325	95.9432	31.8107	21.41	7.72557	0.825978	-0.825978	-0.331557	-1.15754
PATIENT 33
RSEO	COP mean speed [mm/s]	8.71565	8.05141	-0.664239	2.27	0.817534	0.0872238	0	0.0762122	0	-0.486758	0
	RMS [mm]	4.0698	5.59883	1.52902	2.59	0.933091	0.213661	-0.213661	-0.273097	-0.486758
	Area[cm2]	2.35776	2.45378	0.0960252	1.38	0.497906	0	0	-0.0391336	0
	AP disp. [mm]	17.5299	18.2373	0.707446	11.6	4.18658	0	0	-0.0387911	0
	ML disp. [mm]	19.4748	18.6394	-0.83537	7.05	2.54178	0	0	0.042895	0
RSEC	COP mean speed [mm/s]	11.2752	19.6411	8.36595	3.29	1.18821	0.997579	-0.997579	-0.42594	-1.42352	-5.61957	-2
	RMS [mm]	5.17787	7.66722	2.48935	1.88	0.679115	0.734928	-0.734928	-0.324674	-1.0596
	Area[cm2]	2.15839	5.72239	3.564	2.04	0.737233	0.923371	-0.923371	-0.622816	-1.54619
	AP disp. [mm]	18.5703	29.518	10.9476	9.66	3.48549	0.602229	-0.602229	-0.370881	-0.97311
	ML disp. [mm]	22.3492	29.5986	7.24944	8.71	3.14198	0.37223	-0.37223	-0.244925	-0.617155
SSEO	COP mean speed [mm/s]	20.8341	20.2102	-0.623923	2.49	0.898302	0.0756641	0	0.0299472	0	1.20003	1
	RMS [mm]	9.17233	8.62961	-0.542722	1.98	0.713973	0.082003	0	0.0591695	0
	Area[cm2]	7.99601	7.18921	-0.8068	1.47	0.531516	0.191993	0	0.1009	0
	AP disp. [mm]	28.9439	28.3491	-0.594756	8.75	3.15644	0	0	0.0205486	0
	ML disp. [mm]	52.9703	39.0462	-13.924	7.73	2.78747	0.937167	0.937167	0.262865	1.20003
SSEC	COP mean speed [mm/s]	47.3516	48.9047	1.55317	8.46	3.05059	0.0594592	-0.0594592	-0.031759	-0.0912182	-0.56607	0
	RMS [mm]	17.3957	17.1838	-0.211858	3.01	1.08708	0	0	0.0121788	0
	Area[cm2]	28.2043	29.4333	1.22904	7.15	2.5793	0.05703	-0.05703	-0.0417568	-0.0987869
	AP disp. [mm]	69.8123	72.8838	3.07158	20.4	7.35877	0.0526814	-0.0526814	-0.0421434	-0.0948248
	ML disp. [mm]	68.414	78.4687	10.0547	21.41	7.72557	0.153104	-0.153104	-0.128136	-0.28124
PATIENT 34
RSEO	COP mean speed [mm/s]	71.3735	94.5726	23.1992	2.27	0.817534	1	-1	-0.245305	-1.24531	-4.92904	-2
	RMS [mm]	28.1673	32.1017	3.93448	2.59	0.933091	0.842043	-0.842043	-0.122563	-0.964606
	Area[cm2]	44.7206	64.1098	19.3892	1.38	0.497906	1	-1	-0.302438	-1.30244
	AP disp. [mm]	105.985	112.409	6.42323	11.6	4.18658	0.194223	-0.194223	-0.0571418	-0.251365
	ML disp. [mm]	65.4744	80.2888	14.8143	7.05	2.54178	0.980814	-0.980814	-0.184513	-1.16533
RSEC	COP mean speed [mm/s]	79.2755	102.428	23.1527	3.29	1.18821	1	-1	-0.226038	-1.22604	-4.02815	-2
	RMS [mm]	27.4307	34.4382	7.00744	1.88	0.679115	0.999997	-0.999997	-0.203479	-1.20348
	Area[cm2]	62.3606	70.611	8.25044	2.04	0.737233	0.999999	-0.999999	-0.116843	-1.11684
	AP disp. [mm]	111.361	125.523	14.1615	9.66	3.48549	0.816124	-0.816124	-0.11282	-0.928944
	ML disp. [mm]	93.1914	85.9722	-7.21915	8.71	3.14198	0.36968	0.36968	0.0774659	0.447146
SSEO	COP mean speed [mm/s]	87.9393	102.059	14.1197	2.49	0.898302	1	-1	-0.138349	-1.13835	1.59187	1
	RMS [mm]	26.982	27.8081	0.826129	1.98	0.713973	0.130687	-0.130687	-0.0297082	-0.160395
	Area[cm2]	52.2981	46.6804	-5.61765	1.47	0.531516	0.999998	0.999998	0.107416	1.10741
	AP disp. [mm]	110.696	100.65	-10.0457	8.75	3.15644	0.613288	0.613288	0.0907507	0.704039
	ML disp. [mm]	83.4531	70.0849	-13.3682	7.73	2.78747	0.918977	0.918977	0.160188	1.07916
SSEC	COP mean speed [mm/s]
	RMS [mm]
	Area[cm2]
	AP disp. [mm]
	ML disp. [mm]
PATIENT 35
RSEO	COP mean speed [mm/s]	14.3171	11.0251	-3.29209	2.27	0.817534	0.808373	0.808373	0.22994	1.03831	1.64585	1
	RMS [mm]	5.43467	4.75728	-0.677394	2.59	0.933091	0.0784808	0	0.124643	0
	Area[cm2]	2.79459	1.52234	-1.27225	1.38	0.497906	0.439671	0.439671	0.455255	0.894926
	AP disp. [mm]	22.3882	26.8946	4.50634	11.6	4.18658	0.119838	-0.119838	-0.167556	-0.287393
	ML disp. [mm]	20.9609	21.5961	0.635223	7.05	2.54178	0	0	-0.0294138	0
RSEC	COP mean speed [mm/s]	20.0884	18.9492	-1.13916	3.29	1.18821	0.104738	0	0.0567073	0	-1.51946	-1
	RMS [mm]	8.1012	9.33563	1.23443	1.88	0.679115	0.253069	-0.253069	-0.132228	-0.385297
	Area[cm2]	5.94216	7.04973	1.10757	2.04	0.737233	0.188801	-0.188801	-0.157108	-0.345909
	AP disp. [mm]	41.5486	38.8622	-2.68641	9.66	3.48549	0.0832562	0	0.0646571	0
	ML disp. [mm]	23.536	32.4086	8.87256	8.71	3.14198	0.514481	-0.514481	-0.273772	-0.788253
SSEO	COP mean speed [mm/s]	28.4019	24.4892	-3.91267	2.49	0.898302	0.864574	0.864574	0.137761	1.00233	1.5416	1
	RMS [mm]	10.7287	10.4198	-0.308959	1.98	0.713973	0.0537124	0	0.0287974	0
	Area[cm2]	10.5176	9.04745	-1.47019	1.47	0.531516	0.500098	0.500098	0.139783	0.63988
	AP disp. [mm]	44.4009	46.1403	1.73946	8.75	3.15644	0.0629168	-0.0629168	-0.0376994	-0.100616
	ML disp. [mm]	44.0281	41.1622	-2.86595	7.73	2.78747	0.112984	0	0.0650937	0
SSEC	COP mean speed [mm/s]	56.579	56.6394	0.0604042	8.46	3.05059	0	0	-0.00106647	0	1.38315	1
	RMS [mm]	18.5435	17.0376	-1.5059	3.01	1.08708	0.167511	0	0.0812091	0
	Area[cm2]	30.5834	24.9002	-5.6832	7.15	2.5793	0.345094	0.345094	0.185826	0.530921
	AP disp. [mm]	62.8902	61.018	-1.87218	20.4	7.35877	0	0	0.029769	0
	ML disp. [mm]	84.5187	61.0415	-23.4772	21.41	7.72557	0.574455	0.574455	0.277775	0.85223
PATIENT 36
RSEO	COP mean speed [mm/s]	13.2736	10.174	-3.09958	2.27	0.817534	0.760882	0.760882	0.233515	0.994397	0.751258	0
	RMS [mm]	5.09041	7.26035	2.16995	2.59	0.933091	0.376156	-0.376156	-0.298876	-0.675032
	Area[cm2]	2.79459	1.52234	-1.27225	1.38	0.497906	0.439671	0.439671	0.455255	0.894926
	AP disp. [mm]	22.9077	22.5995	-0.308149	11.6	4.18658	0	0	0.0134518	0
	ML disp. [mm]	26.9219	32.089	5.16708	7.05	2.54178	0.302009	-0.302009	-0.161023	-0.463033
RSEC	COP mean speed [mm/s]	17.5972	15.2603	-2.33696	3.29	1.18821	0.287222	0.287222	0.132803	0.420025	-3.41622	-2
	RMS [mm]	5.6624	7.45586	1.79346	1.88	0.679115	0.464372	-0.464372	-0.240543	-0.704915
	Area[cm2]	2.84821	6.63722	3.78901	2.04	0.737233	0.948565	-0.948565	-0.570873	-1.51944
	AP disp. [mm]	23.5019	24.7595	1.25761	9.66	3.48549	0	0	-0.050793	0
	ML disp. [mm]	19.5762	50.4414	30.8652	8.71	3.14198	0.99999	-0.99999	-0.611902	-1.61189
SSEO	COP mean speed [mm/s]	30.6863	25.053	-5.63334	2.49	0.898302	0.990669	0.990669	0.183578	1.17425	1.26132	1
	RMS [mm]	9.85807	10.2749	0.416815	1.98	0.713973	0.0655688	-0.0655688	-0.0405664	-0.106135
	Area[cm2]	10.4763	9.92644	-0.549889	1.47	0.531516	0.114788	0	0.0524887	0
	AP disp. [mm]	35.2178	40.3616	5.14373	8.75	3.15644	0.21247	-0.21247	-0.127441	-0.339912
	ML disp. [mm]	49.0749	42.3847	-6.69014	7.73	2.78747	0.396794	0.396794	0.136325	0.53312
SSEC	COP mean speed [mm/s]	52.6837	49.2038	-3.47986	8.46	3.05059	0.128322	0	0.066052	0	-1.09977	-1
	RMS [mm]	16.1177	17.6468	1.52909	3.01	1.08708	0.171211	-0.171211	-0.0866497	-0.257861
	Area[cm2]	27.1581	32.2157	5.05768	7.15	2.5793	0.285063	-0.285063	-0.156994	-0.442057
	AP disp. [mm]	66.8525	66.5433	-0.309204	20.4	7.35877	0	0	0.00462517	0
	ML disp. [mm]	62.9338	76.071	13.1372	21.41	7.72557	0.227155	-0.227155	-0.172697	-0.399852
PATIENT 37
RSEO	COP mean speed [mm/s]	11.9871	12.1045	0.117404	2.27	0.817534	0	0	-0.00969924	0	1.10132	1
	RMS [mm]	7.48968	5.29071	-2.19897	2.59	0.933091	0.384448	0.384448	0.2936	0.678047
	Area[cm2]	6.69447	5.73069	-0.963781	1.38	0.497906	0.279301	0.279301	0.143967	0.423268
	AP disp. [mm]	32.3973	29.5226	-2.87479	11.6	4.18658	0.0751706	0	0.0887354	0
	ML disp. [mm]	32.8314	31.9744	-0.856986	7.05	2.54178	0	0	0.0261027	0
RSEC	COP mean speed [mm/s]	29.7485	21.5401	-8.2084	3.29	1.18821	0.996922	0.996922	0.275927	1.27285	6.70201	2
	RMS [mm]	18.1646	14.1515	-4.0131	1.88	0.679115	0.983339	0.983339	0.22093	1.20427
	Area[cm2]	27.7985	14.1362	-13.6623	2.04	0.737233	1	1	0.491475	1.49148
	AP disp. [mm]	80.2037	41.8628	-38.3409	9.66	3.48549	0.999999	0.999999	0.478044	1.47804
	ML disp. [mm]	83.2628	61.7175	-21.5453	8.71	3.14198	0.996608	0.996608	0.258762	1.25537
SSEO	COP mean speed [mm/s]	20.3399	20.1699	-0.169924	2.49	0.898302	0	0	0.00835425	0	-0.213433	0
	RMS [mm]	8.88787	9.2184	0.33053	1.98	0.713973	0.0559303	-0.0559303	-0.0358555	-0.0917857
	Area[cm2]	6.80896	7.94283	1.13387	1.47	0.531516	0.32883	-0.32883	-0.142754	-0.471584
	AP disp. [mm]	38.3975	29.2224	-9.17511	8.75	3.15644	0.537647	0.537647	0.238951	0.776598
	ML disp. [mm]	34.6602	40.1789	5.51866	7.73	2.78747	0.28931	-0.28931	-0.137352	-0.426662
SSEC	COP mean speed [mm/s]	54.7714	51.75	-3.02137	8.46	3.05059	0.108141	0	0.0551633	0	1.76157	1
	RMS [mm]	21.9616	21.8435	-0.118116	3.01	1.08708	0	0	0.00537828	0
	Area[cm2]	62.0044	51.2334	-10.7709	7.15	2.5793	0.835953	0.835953	0.173713	1.00967
	AP disp. [mm]	79.0411	89.3716	10.3304	20.4	7.35877	0.170145	-0.170145	-0.11559	-0.285735
	ML disp. [mm]	116.423	86.4623	-29.961	21.41	7.72557	0.780296	0.780296	0.257346	1.03764
PATIENT 38
RSEO	COP mean speed [mm/s]	8.31826	12.1694	3.85116	2.27	0.817534	0.909523	-0.909523	-0.316462	-1.22599	-6.64888	-2
	RMS [mm]	6.44348	12.4349	5.99138	2.59	0.933091	0.99262	-0.99262	-0.481821	-1.47444
	Area[cm2]	2.37962	7.29143	4.91181	1.38	0.497906	0.999991	-0.999991	-0.673641	-1.67363
	AP disp. [mm]	17.5969	49.6374	32.0405	11.6	4.18658	0.999208	-0.999208	-0.645492	-1.6447
	ML disp. [mm]	22.2819	28.5202	6.23829	7.05	2.54178	0.411392	-0.411392	-0.218732	-0.630125
RSEC	COP mean speed [mm/s]	15.429	19.8158	4.38679	3.29	1.18821	0.740768	-0.740768	-0.221379	-0.962146	-2.24197	-1
	RMS [mm]	10.7384	11.1191	0.38072	1.88	0.679115	0.0640188	-0.0640188	-0.0342402	-0.098259
	Area[cm2]	6.6615	8.44973	1.78823	2.04	0.737233	0.405336	-0.405336	-0.211632	-0.616968
	AP disp. [mm]	39.4081	33.5014	-5.90663	9.66	3.48549	0.225898	0	0.149884	0
	ML disp. [mm]	34.663	42.098	7.43505	8.71	3.14198	0.387981	-0.387981	-0.176613	-0.564593
SSEO	COP mean speed [mm/s]	33.2738	32.2803	-0.993526	2.49	0.898302	0.123618	0	0.0298591	0	0.436929	0
	RMS [mm]	16.3063	17.15	0.84367	1.98	0.713973	0.134278	-0.134278	-0.0491936	-0.183471
	Area[cm2]	18.0087	21.7032	3.69453	1.47	0.531516	0.997167	-0.997167	-0.17023	-1.1674
	AP disp. [mm]	77.8731	68.2264	-9.64678	8.75	3.15644	0.578995	0.578995	0.123878	0.702873
	ML disp. [mm]	64.4196	51.7866	-12.6329	7.73	2.78747	0.88882	0.88882	0.196104	1.08492
SSEC	COP mean speed [mm/s]	61.3834	82.168	20.7846	8.46	3.05059	0.996324	-0.996324	-0.252952	-1.24928	-4.5181	-2
	RMS [mm]	26.6284	30.8518	4.22339	3.01	1.08708	0.782201	-0.782201	-0.136893	-0.919094
	Area[cm2]	62.6605	96.6322	33.9717	7.15	2.5793	1	-1	-0.351557	-1.35156
	AP disp. [mm]	125.612	117.682	-7.93035	20.4	7.35877	0.119686	0	0.0631336	0
	ML disp. [mm]	101.254	130.895	29.6412	21.41	7.72557	0.771719	-0.771719	-0.22645	-0.998169
PATIENT 39
RSEO	COP mean speed [mm/s]	8.57992	7.93689	-0.643023	2.27	0.817534	0.0844929	0	0.0749452	0	1.36619	1
	RMS [mm]	7.48968	5.29071	-2.19897	2.59	0.933091	0.384448	0.384448	0.2936	0.678047
	Area[cm2]	2.1211	1.91206	-0.209038	1.38	0.497906	0.0530415	0	0.0985516	0
	AP disp. [mm]	25.0963	25.5675	0.471194	11.6	4.18658	0	0	-0.0184294	0
	ML disp. [mm]	19.6673	13.6864	-5.9809	7.05	2.54178	0.384036	0.384036	0.304103	0.688139
RSEC	COP mean speed [mm/s]	15.0904	9.1376	-5.95285	3.29	1.18821	0.938712	0.938712	0.394478	1.33319	4.51502	2
	RMS [mm]	6.45483	4.65009	-1.80474	1.88	0.679115	0.469008	0.469008	0.279596	0.748604
	Area[cm2]	3.60199	1.38502	-2.21697	2.04	0.737233	0.566876	0.566876	0.615485	1.18236
	AP disp. [mm]	22.5883	17.7926	-4.79566	9.66	3.48549	0.165452	0	0.212307	0
	ML disp. [mm]	23.7343	11.9385	-11.7958	8.71	3.14198	0.753875	0.753875	0.496995	1.25087
SSEO	COP mean speed [mm/s]	19.1036	22.5904	3.48677	2.49	0.898302	0.780864	-0.780864	-0.154348	-0.935212	-0.20586	0
	RMS [mm]	9.81761	8.17688	-1.64073	1.98	0.713973	0.369502	0.369502	0.167121	0.536623
	Area[cm2]	6.95012	6.89626	-0.0538598	1.47	0.531516	0	0	0.00774948	0
	AP disp. [mm]	35.349	29.3254	-6.0236	8.75	3.15644	0.272766	0.272766	0.170404	0.443169
	ML disp. [mm]	32.2845	35.8714	3.58686	7.73	2.78747	0.150449	-0.150449	-0.0999922	-0.250441
SSEC	COP mean speed [mm/s]	43.4883	45.3795	1.89114	8.46	3.05059	0.0686907	-0.0686907	-0.0416739	-0.110365	-0.716588	0
	RMS [mm]	15.9522	16.5538	0.601527	3.01	1.08708	0.0633746	-0.0633746	-0.0363378	-0.0997124
	Area[cm2]	20.4057	22.3226	1.91691	7.15	2.5793	0.0804003	-0.0804003	-0.0858729	-0.166273
	AP disp. [mm]	56.4682	67.2196	10.7514	20.4	7.35877	0.180294	-0.180294	-0.159944	-0.340238
	ML disp. [mm]	59.014	56.4485	-2.56551	21.41	7.72557	0	0	0.0434729	0
PATIENT 40
RSEO	COP mean speed [mm/s]	27.8403	76.1536	48.3133	2.27	0.817534	1	-1	-0.634419	-1.63442	-8.0857	-2
	RMS [mm]	11.2089	28.8977	17.6887	2.59	0.933091	1	-1	-0.612116	-1.61212
	Area[cm2]	13.0035	66.7967	53.7931	1.38	0.497906	1	-1	-0.805327	-1.80533
	AP disp. [mm]	55.9841	115.559	59.5752	11.6	4.18658	1	-1	-0.515538	-1.51554
	ML disp. [mm]	42.0276	87.2493	45.2217	7.05	2.54178	1	-1	-0.518304	-1.5183
RSEC	COP mean speed [mm/s]
	RMS [mm]
	Area[cm2]
	AP disp. [mm]
	ML disp. [mm]
SSEO	COP mean speed [mm/s]
	RMS [mm]
	Area[cm2]
	AP disp. [mm]
	ML disp. [mm]
SSEC	COP mean speed [mm/s]
	RMS [mm]
	Area[cm2]
	AP disp. [mm]
	ML disp. [mm]
PATIENT 41
RSEO	COP mean speed [mm/s]	8.79707	12.5778	3.7807	2.27	0.817534	0.899685	-0.899685	-0.300586	-1.20027	-5.15568	-2
	RMS [mm]	5.24961	8.06836	2.81875	2.59	0.933091	0.568265	-0.568265	-0.349358	-0.917623
	Area[cm2]	2.37753	4.32907	1.95155	1.38	0.497906	0.788519	-0.788519	-0.4508	-1.23932
	AP disp. [mm]	15.3935	21.1045	5.71105	11.6	4.18658	0.163689	-0.163689	-0.270608	-0.434297
	ML disp. [mm]	20.7091	34.4836	13.7745	7.05	2.54178	0.964722	-0.964722	-0.399451	-1.36417
RSEC	COP mean speed [mm/s]	11.1261	18.367	7.24084	3.29	1.18821	0.987581	-0.987581	-0.394232	-1.38181	-4.89245	-2
	RMS [mm]	4.64301	7.27612	2.63311	1.88	0.679115	0.780734	-0.780734	-0.361884	-1.14262
	Area[cm2]	1.85694	4.2009	2.34396	2.04	0.737233	0.613773	-0.613773	-0.557965	-1.17174
	AP disp. [mm]	21.9524	22.6824	0.729995	9.66	3.48549	0	0	-0.0321833	0
	ML disp. [mm]	16.2483	28.2897	12.0414	8.71	3.14198	0.770633	-0.770633	-0.425645	-1.19628
SSEO	COP mean speed [mm/s]	29.9982	37.0022	7.00405	2.49	0.898302	0.999414	-0.999414	-0.189287	-1.1887	-5.39519	-2
	RMS [mm]	16.5672	19.003	2.4358	1.98	0.713973	0.672673	-0.672673	-0.12818	-0.800853
	Area[cm2]	17.4219	29.3411	11.9191	1.47	0.531516	1	-1	-0.406227	-1.40623
	AP disp. [mm]	44.4044	53.419	9.01459	8.75	3.15644	0.523454	-0.523454	-0.168752	-0.692206
	ML disp. [mm]	60.9725	88.0105	27.038	7.73	2.78747	0.999988	-0.999988	-0.307213	-1.3072
SSEC	COP mean speed [mm/s]
	RMS [mm]
	Area[cm2]
	AP disp. [mm]
	ML disp. [mm]
PATIENT 42
RSEO	COP mean speed [mm/s]	5.4882	7.70072	2.21252	2.27	0.817534	0.480328	-0.480328	-0.287313	-0.767642	-1.79508	-1
	RMS [mm]	6.77881	5.52198	-1.25683	2.59	0.933091	0.159969	0	0.185406	0
	Area[cm2]	1.95995	2.7478	0.787853	1.38	0.497906	0.203307	-0.203307	-0.286721	-0.490028
	AP disp. [mm]	18.6879	26.2407	7.55274	11.6	4.18658	0.249583	-0.249583	-0.287825	-0.537408
	ML disp. [mm]	22.2954	20.8385	-1.45694	7.05	2.54178	0.0647792	0	0.0653472	0
RSEC	COP mean speed [mm/s]	11.7419	16.0554	4.31342	3.29	1.18821	0.726668	-0.726668	-0.268659	-0.995328	-0.753511	0
	RMS [mm]	9.2142	8.42031	-0.793886	1.88	0.679115	0.133123	0	0.0861589	0
	Area[cm2]	5.88592	4.58071	-1.30521	2.04	0.737233	0.242942	0	0.221751	0
	AP disp. [mm]	26.8064	32.8895	6.08312	9.66	3.48549	0.236586	-0.236586	-0.184956	-0.421542
	ML disp. [mm]	33.472	25.5796	-7.89239	8.71	3.14198	0.427568	0.427568	0.235791	0.663359
SSEO	COP mean speed [mm/s]	16.2966	18.2311	1.93449	2.49	0.898302	0.332381	-0.332381	-0.106109	-0.43849	-0.687041	0
	RMS [mm]	9.85117	9.03678	-0.814393	1.98	0.713973	0.128323	0	0.0826696	0
	Area[cm2]	7.55649	7.68235	0.125856	1.47	0.531516	0	0	-0.0163825	0
	AP disp. [mm]	34.1052	42.5771	8.47195	8.75	3.15644	0.475354	-0.475354	-0.198979	-0.674333
	ML disp. [mm]	35.4589	30.1105	-5.34847	7.73	2.78747	0.274946	0.274946	0.150836	0.425782
SSEC	COP mean speed [mm/s]	53.3482	55.247	1.89879	8.46	3.05059	0.0689125	-0.0689125	-0.0343692	-0.103282	-0.213099	0
	RMS [mm]	23.1175	23.8898	0.772322	3.01	1.08708	0.0774891	-0.0774891	-0.0323286	-0.109818
	Area[cm2]	49.5705	47.3732	-2.1973	7.15	2.5793	0.091875	0	0.0443267	0
	AP disp. [mm]	85.6523	82.3542	-3.29816	20.4	7.35877	0.0549068	0	0.0385064	0
	ML disp. [mm]	95.356	92.5102	-2.8458	21.41	7.72557	0	0	0.029844	0

## Sheet: Dynamic Postural Balance
	STAGE 1: MEASURE							STAGE 2: CLASIFY
Variables	X Pre	X Post	X dif	MDC	STTE		PoC	CQ	ScoreVm	Score Testn	Homog. Score
PATIENT 01
RMS [mm]	4.66897	5.01005	0.341079	0.2	0.1	0.914157	0.914157	0.068079	0.982236	2.76121	0		X Pre	Pre-Value
Area[cm2]	97.2289	108.525	11.2965	21.65	7.8	0.177742	0	0.104091	0				X Post	Post-Value
AP disp. [mm]	109.664	113.99	4.32622	14.39	5.2	0.0898344	0	0.0379525	0				X diff	Difference
ML disp. [mm]	128.717	126.326	-2.39131	14.81	5.3	0.0548981	-0.0548981	-0.018578	-0.0734761				MDC	Minimal Detectable Change
Lim.COP.Forw [mm]	27.7949	65.0424	37.2475	15.04	5.4	0.996657	0.996657	0.572664	1.56932				STTE	Short-term typical error
Lim.COP.Forw-right [mm]	67.4762	84.8477	17.3714	10.21	3.7	0.910781	0.910781	0.204737	1.11552				PoC	Probability of Change
Lim.COP.Right [mm]	66.3652	66.3686	0.003417	14	5.1	0	0	5.14851e-05	0				CQ	Quantification of the change
Lim.COP.Back-right [mm]	58.2786	63.5422	5.26366	11.41	4.1	0.149426	0	0.0828371	0				ScoreVm	The scores of each variable
Lim.COP.Back [mm]	54.2877	49.633	-4.65471	15.6	5.6	0.0892083	-0.0892083	-0.0857414	-0.17495				Score Testn	Score of each test without homogenisation
Lim.COP.Back-left [mm]	48.4836	49.1633	0.679673	14.37	5.2	0	0	0.0138248	0				Homog. Score	Score of each test with homogenisation
Lim.COP.Left [mm]	62.54	50.9532	-11.5868	13.06	4.7	0.413169	-0.413169	-0.185271	-0.598439
Lim.COP.Forw-left [mm]	62.2069	73.5182	11.3113	12.54	4.5	0.424452	0.424452	0.153857	0.578308
Success.Forw [%]	47.3923	41.7234	-5.66893	25.77	9.3	0.0679214	-0.0679214	-0.119617	-0.187539
Success.Forw-right [%]	65.3442	75.4673	10.1231	13.19	4.8	0.325722	0.325722	0.134138	0.459861
Success.Right [%]	65.1282	68.886	3.75784	18.13	6.5	0.0649362	0	0.0545515	0
Success.Back-right[%]	51.989	64.4719	12.4829	22.95	8.3	0.188936	0	0.193617	0
Success.Back [%]	72.3796	80.8782	8.49858	18.51	6.7	0.148366	0	0.105079	0
Success.Back-left [%]	58.6301	56.7123	-1.91781	27.69	10	0	0	-0.0327103	0
Success.Left [%]	65.3009	48.1434	-17.1575	14.37	5.2	0.646888	-0.646888	-0.262745	-0.909633
Success.Forw-left [%]	67.0945	74.359	7.26446	16.51	6	0.14018	0	0.0976944	0
PATIENT 02
RMS [mm]	5.57286	5.47813	-0.0947309	0.2	0.1	0.152372	-0.152372	-0.0169986	-0.169371	-2.15559	0
Area[cm2]	137.613	135.788	-1.82502	21.65	7.8	0	0	-0.013262	0
AP disp. [mm]	125.412	130.471	5.05922	14.39	5.2	0.106304	0	0.0387766	0
ML disp. [mm]	145.409	141.768	-3.64186	14.81	5.3	0.0744568	-0.0744568	-0.0250456	-0.0995023
Lim.COP.Forw [mm]	69.8972	66.7884	-3.10881	15.04	5.4	0.0647365	-0.0647365	-0.0444769	-0.109213
Lim.COP.Forw-right [mm]	79.3929	79.1666	-0.226301	10.21	3.7	0	0	-0.00285039	0
Lim.COP.Right [mm]	72.2702	70.9985	-1.27177	14	5.1	0	0	-0.0175974	0
Lim.COP.Back-right [mm]	69.3374	63.2139	-6.12345	11.41	4.1	0.185265	-0.185265	-0.0883139	-0.273579
Lim.COP.Back [mm]	53.2702	64.6151	11.3449	15.6	5.6	0.298283	0.298283	0.175577	0.47386
Lim.COP.Back-left [mm]	61.8721	64.4346	2.56252	14.37	5.2	0.0584344	0	0.0397693	0
Lim.COP.Left [mm]	73.281	71.0079	-2.27307	13.06	4.7	0.0574481	-0.0574481	-0.0310186	-0.0884667
Lim.COP.Forw-left [mm]	79.8548	78.4065	-1.4483	12.54	4.5	0	0	-0.0181366	0
Success.Forw [%]	71.582	66.8945	-4.6875	25.77	9.3	0.0591827	-0.0591827	-0.0654843	-0.124667
Success.Forw-right [%]	87.6892	91.3394	3.65017	13.19	4.8	0.0827664	0	0.0399628	0
Success.Right [%]	89.6861	86.0022	-3.68386	18.13	6.5	0.0639881	-0.0639881	-0.041075	-0.105063
Success.Back-right[%]	90.5683	76.8116	-13.7567	22.95	8.3	0.219006	-0.219006	-0.151893	-0.370899
Success.Back [%]	92.8302	91.0692	-1.76101	18.51	6.7	0	0	-0.0189702	0
Success.Back-left [%]	83.3333	82.3884	-0.944914	27.69	10	0	0	-0.011339	0
Success.Left [%]	96.3087	77.4049	-18.9038	14.37	5.2	0.729724	-0.729724	-0.196283	-0.926007
Success.Forw-left [%]	96.9758	86.1756	-10.8002	16.51	6	0.251313	-0.251313	-0.11137	-0.362684
PATIENT 03							0	#DIV/0!	0
RMS [mm]	3.91998	3.8098	-0.110179	0.2	0.1	0.190077	-0.190077	-0.028107	-0.218184	4.1231	1
Area[cm2]	39.2348	45.1757	5.94086	21.65	7.8	0.0822137	0	0.131506	0
AP disp. [mm]	63.7683	72.4782	8.70989	14.39	5.2	0.222298	0	0.120173	0
ML disp. [mm]	85.2179	75.7429	-9.47493	14.81	5.3	0.24257	-0.24257	-0.111185	-0.353755
Lim.COP.Forw [mm]	41.1809	14.3527	-26.8283	15.04	5.4	0.933016	-0.933016	-0.651473	-1.58449
Lim.COP.Forw-right [mm]	56.1739	30.045	-26.1289	10.21	3.7	0.997791	-0.997791	-0.465143	-1.46293
Lim.COP.Right [mm]	39.8528	27.9669	-11.8859	14	5.1	0.384559	-0.384559	-0.298245	-0.682805
Lim.COP.Back-right [mm]	0	31.2109	31.2109	11.41	4.1	0.999112	0.999112	1	1.99911
Lim.COP.Back [mm]	0	26.9295	26.9295	15.6	5.6	0.917968	0.917968	1	1.91797
Lim.COP.Back-left [mm]	0	33.5245	33.5245	14.37	5.2	0.993281	0.993281	1	1.99328
Lim.COP.Left [mm]	29.4012	48.2335	18.8323	13.06	4.7	0.803773	0.803773	0.39044	1.19421
Lim.COP.Forw-left [mm]	54.0619	56.5809	2.51898	12.54	4.5	0.0634421	0	0.04452	0
Success.Forw [%]	35.6738	61.7914	26.1175	25.77	9.3	0.510464	0.510464	0.422673	0.933137
Success.Forw-right [%]	69.0421	47.6079	-21.4341	13.19	4.8	0.88547	-0.88547	-0.31045	-1.19592
Success.Right [%]	61.3316	69.4872	8.15555	18.13	6.5	0.144412	0	0.117368	0
Success.Back-right[%]	64.5604	72.3288	7.76833	22.95	8.3	0.101905	0	0.107403	0
Success.Back [%]	66.8555	88.9362	22.0806	18.51	6.7	0.646127	0.646127	0.248275	0.894402
Success.Back-left [%]	67.6712	79.589	11.9178	27.69	10	0.13614	0	0.149742	0
Success.Left [%]	61.4597	78.5897	17.1301	14.37	5.2	0.645512	0.645512	0.217968	0.86348
Success.Forw-left [%]	68.6916	63.3606	-5.33103	16.51	6	0.0968038	-0.0968038	-0.0776082	-0.174412
PATIENT 04							0	#DIV/0!	0
RMS [mm]	6.03304	5.22897	-0.804064	0.2	0.1	0.999999	-0.999999	-0.133277	-1.13328	-5.59104	-1
Area[cm2]	190.784	138.548	-52.2353	21.65	7.8	0.995417	-0.995417	-0.273793	-1.26921
AP disp. [mm]	136.343	136.802	0.458398	14.39	5.2	0	0	0.00335082	0
ML disp. [mm]	205.595	149.245	-56.3499	14.81	5.3	0.999998	-0.999998	-0.274082	-1.27408
Lim.COP.Forw [mm]	105.338	59.3782	-45.9594	15.04	5.4	0.999845	-0.999845	-0.436306	-1.43615
Lim.COP.Forw-right [mm]	131.862	77.6531	-54.2094	10.21	3.7	1	-1	-0.411106	-1.41111
Lim.COP.Right [mm]	101.644	77.5557	-24.0882	14	5.1	0.916382	-0.916382	-0.236986	-1.15337
Lim.COP.Back-right [mm]	52.4115	62.456	10.0445	11.41	4.1	0.408024	0.408024	0.160825	0.568849
Lim.COP.Back [mm]	22.8406	73.0964	50.2558	15.6	5.6	0.999939	0.999939	0.687528	1.68747
Lim.COP.Back-left [mm]	58.3885	65.3196	6.93114	14.37	5.2	0.158868	0	0.106111	0
Lim.COP.Left [mm]	76.6764	70.8739	-5.80252	13.06	4.7	0.141916	-0.141916	-0.0756754	-0.217591
Lim.COP.Forw-left [mm]	96.0879	60.8063	-35.2816	12.54	4.5	0.999415	-0.999415	-0.36718	-1.3666
Success.Forw [%]	52.2488	38.1766	-14.0722	25.77	9.3	0.190037	-0.190037	-0.26933	-0.459366
Success.Forw-right [%]	50.4451	57.1429	6.69775	13.19	4.8	0.170761	0	0.117211	0
Success.Right [%]	29.6256	71.8062	42.1806	18.13	6.5	0.993072	0.993072	0.587423	1.58049
Success.Back-right[%]	40.5244	69.56	29.0356	22.95	8.3	0.696625	0.696625	0.417418	1.11404
Success.Back [%]	48.2032	83.5192	35.316	18.51	6.7	0.957841	0.957841	0.422849	1.38069
Success.Back-left [%]	66.3526	28.1671	-38.1855	27.69	10	0.768617	-0.768617	-0.575494	-1.34411
Success.Left [%]	51.7588	60.1504	8.39158	14.37	5.2	0.210331	0	0.13951	0
Success.Forw-left [%]	60.2286	42.4	-17.8286	16.51	6	0.561713	-0.561713	-0.296015	-0.857729
PATIENT 05							0	#DIV/0!	0
RMS [mm]	5.12901	5.46844	0.339436	0.2	0.1	0.911704	0.911704	0.0620717	0.973776	-4.29553	-1
Area[cm2]	129.395	118.702	-10.6923	21.65	7.8	0.164242	-0.164242	-0.082633	-0.246875
AP disp. [mm]	134.442	161.496	27.0545	14.39	5.2	0.95307	0.95307	0.167524	1.12059
ML disp. [mm]	128.703	131.741	3.03754	14.81	5.3	0.0644005	0	0.0230569	0
Lim.COP.Forw [mm]	81.1609	78.8203	-2.34056	15.04	5.4	0.0536844	-0.0536844	-0.0288385	-0.0825229
Lim.COP.Forw-right [mm]	84.6433	0	-84.6433	10.21	3.7	1	-1	-1	-2
Lim.COP.Right [mm]	68.1562	64.3327	-3.82342	14	5.1	0.0818272	-0.0818272	-0.0560979	-0.137925
Lim.COP.Back-right [mm]	64.0027	61.1129	-2.88972	11.41	4.1	0.0764357	-0.0764357	-0.0451499	-0.121586
Lim.COP.Back [mm]	48.4766	35.9131	-12.5635	15.6	5.6	0.35266	-0.35266	-0.259166	-0.611826
Lim.COP.Back-left [mm]	38.6145	48.9775	10.3631	14.37	5.2	0.294217	0.294217	0.211588	0.505806
Lim.COP.Left [mm]	51.9132	65.0087	13.0955	13.06	4.7	0.502111	0.502111	0.201442	0.703553
Lim.COP.Forw-left [mm]	95.5929	82.0254	-13.5676	12.54	4.5	0.563299	-0.563299	-0.141931	-0.705229
Success.Forw [%]	70.6667	25.7778	-44.8889	25.77	9.3	0.922318	-0.922318	-0.63522	-1.55754
Success.Forw-right [%]	66.8571	47.8261	-19.0311	13.19	4.8	0.804245	-0.804245	-0.284653	-1.0889
Success.Right [%]	82.5377	88.0803	5.54261	18.13	6.5	0.0914505	0	0.0629268	0
Success.Back-right[%]	72.2372	49.1252	-23.112	22.95	8.3	0.505478	-0.505478	-0.319946	-0.825425
Success.Back [%]	94.0028	66.6667	-27.3361	18.51	6.7	0.821638	-0.821638	-0.290801	-1.11244
Success.Back-left [%]	65.6334	45.8221	-19.8113	27.69	10	0.290402	-0.290402	-0.301848	-0.59225
Success.Left [%]	42.5157	82.3899	39.8742	14.37	5.2	0.999282	0.999282	0.483969	1.48325
Success.Forw-left [%]	75	82.2857	7.28571	16.51	6	0.140723	0	0.0885417	0
PATIENT 06							0	#DIV/0!	0
RMS [mm]	5.21357	4.93321	-0.280362	0.2	0.1	0.784099	-0.784099	-0.0537753	-0.837874	-3.72508	0
Area[cm2]	103.011	96.9048	-6.10607	21.65	7.8	0.0843905	-0.0843905	-0.0592759	-0.143666
AP disp. [mm]	124.209	123.138	-1.07067	14.39	5.2	0	0	-0.00861995	0
ML disp. [mm]	142.196	106.219	-35.9774	14.81	5.3	0.995774	-0.995774	-0.253012	-1.24879
Lim.COP.Forw [mm]	54.8325	73.9642	19.1318	15.04	5.4	0.7013	0.7013	0.258662	0.959962
Lim.COP.Forw-right [mm]	67.1594	85.3291	18.1697	10.21	3.7	0.931992	0.931992	0.212936	1.14493
Lim.COP.Right [mm]	72.8963	60.0292	-12.8671	14	5.1	0.437477	-0.437477	-0.176513	-0.61399
Lim.COP.Back-right [mm]	58.9642	36.5744	-22.3898	11.41	4.1	0.96591	-0.96591	-0.379719	-1.34563
Lim.COP.Back [mm]	64.5641	42.0611	-22.503	15.6	5.6	0.803938	-0.803938	-0.348538	-1.15248
Lim.COP.Back-left [mm]	41.539	53.6842	12.1452	14.37	5.2	0.381742	0.381742	0.226234	0.607976
Lim.COP.Left [mm]	58.0085	47.0271	-10.9814	13.06	4.7	0.378489	-0.378489	-0.189307	-0.567796
Lim.COP.Forw-left [mm]	0	63.586	63.586	12.54	4.5	1	1	1	2
Success.Forw [%]	49.4152	75.4643	26.0491	25.77	9.3	0.508404	0.508404	0.345185	0.853589
Success.Forw-right [%]	61.2903	46.3169	-14.9735	13.19	4.8	0.603715	-0.603715	-0.244304	-0.848019
Success.Right [%]	83.8746	26.1745	-57.7001	18.13	6.5	0.999924	-0.999924	-0.687933	-1.68786
Success.Back-right[%]	64.1646	23.0024	-41.1622	22.95	8.3	0.935288	-0.935288	-0.641509	-1.5768
Success.Back [%]	79.5226	72.327	-7.19557	18.51	6.7	0.11968	-0.11968	-0.0904846	-0.210164
Success.Back-left [%]	55.8646	56.6425	0.777941	27.69	10	0	0	0.0137342	0
Success.Left [%]	60.179	78.5874	18.4085	14.37	5.2	0.707275	0.707275	0.234242	0.941517
Success.Forw-left [%]	46.5257	51.863	5.33736	16.51	6	0.0969268	0	0.102913	0
PATIENT 07							0	#DIV/0!	0
RMS [mm]	5.10987	5.5538	0.443923	0.2	0.1	0.989298	0.989298	0.0799314	1.06923	8.98697	1
Area[cm2]	117.944	145.469	27.5251	21.65	7.8	0.700784	0.700784	0.189216	0.89
AP disp. [mm]	120.716	131.595	10.8794	14.39	5.2	0.317829	0.317829	0.0826734	0.400503
ML disp. [mm]	147.946	146.892	-1.054	14.81	5.3	0	0	-0.00712422	0
Lim.COP.Forw [mm]	53.3504	64.3053	10.9549	15.04	5.4	0.298998	0.298998	0.170358	0.469356
Lim.COP.Forw-right [mm]	58.361	87.4732	29.1121	10.21	3.7	0.999524	0.999524	0.332812	1.33234
Lim.COP.Right [mm]	71.9764	68.5889	-3.38756	14	5.1	0.0734326	-0.0734326	-0.0470648	-0.120497
Lim.COP.Back-right [mm]	71.0568	65.1931	-5.86374	11.41	4.1	0.173892	-0.173892	-0.0825219	-0.256413
Lim.COP.Back [mm]	67.3966	69.234	1.83744	15.6	5.6	0	0	0.0265395	0
Lim.COP.Back-left [mm]	62.4972	63.2986	0.801389	14.37	5.2	0	0	0.0126605	0
Lim.COP.Left [mm]	74.2517	74.8513	0.599568	13.06	4.7	0	0	0.00801013	0
Lim.COP.Forw-left [mm]	51.2069	82.2545	31.0476	12.54	4.5	0.996639	0.996639	0.377458	1.3741
Success.Forw [%]	38.9452	56.998	18.0527	25.77	9.3	0.280618	0.280618	0.316726	0.597344
Success.Forw-right [%]	54.1667	96.7573	42.5907	13.19	4.8	0.999942	0.999942	0.44018	1.44012
Success.Right [%]	92.9398	85.1508	-7.789	18.13	6.5	0.135888	-0.135888	-0.083807	-0.219695
Success.Back-right[%]	75.187	81.6479	6.46091	22.95	8.3	0.0842255	0	0.0791313	0
Success.Back [%]	95.8549	93.6364	-2.21856	18.51	6.7	0	0	-0.023145	0
Success.Back-left [%]	85.875	81.7955	-4.07949	27.69	10	0.0520567	-0.0520567	-0.047505	-0.0995616
Success.Left [%]	63.7731	90.2665	26.4934	14.37	5.2	0.946156	0.946156	0.293502	1.23966
Success.Forw-left [%]	54.3933	73.3264	18.9331	16.51	6	0.612288	0.612288	0.258203	0.87049
PATIENT 08							0	#DIV/0!	0
RMS [mm]	5.37027	5.48324	0.112968	0.2	0.1	0.197477	0	0.0206025	0	1.31831	0
Area[cm2]	112.965	132.62	19.6543	21.65	7.8	0.428875	0.428875	0.1482	0.577075
AP disp. [mm]	95.8012	135.995	40.1942	14.39	5.2	0.999349	0.999349	0.295555	1.2949
ML disp. [mm]	156.43	142.957	-13.4727	14.81	5.3	0.430306	-0.430306	-0.086126	-0.516432
Lim.COP.Forw [mm]	61.1408	78.831	17.6902	15.04	5.4	0.634015	0.634015	0.224407	0.858422
Lim.COP.Forw-right [mm]	85.9395	79.595	-6.3445	10.21	3.7	0.231636	-0.231636	-0.0738251	-0.305462
Lim.COP.Right [mm]	82.2753	67.4465	-14.8288	14	5.1	0.545833	-0.545833	-0.180234	-0.726067
Lim.COP.Back-right [mm]	66.7448	62.8919	-3.85287	11.41	4.1	0.101677	-0.101677	-0.0577254	-0.159402
Lim.COP.Back [mm]	23.6865	58.3516	34.6651	15.6	5.6	0.988771	0.988771	0.594073	1.58284
Lim.COP.Back-left [mm]	33.177	55.2074	22.0304	14.37	5.2	0.848121	0.848121	0.399048	1.24717
Lim.COP.Left [mm]	69.9979	66.1821	-3.81573	13.06	4.7	0.0872575	-0.0872575	-0.054512	-0.14177
Lim.COP.Forw-left [mm]	75.9036	80.8198	4.91623	12.54	4.5	0.120999	0	0.0608295	0
Success.Forw [%]	95.3293	87.4101	-7.91927	25.77	9.3	0.0918929	-0.0918929	-0.0830727	-0.174966
Success.Forw-right [%]	86.8227	87.053	0.230361	13.19	4.8	0	0	0.00264621	0
Success.Right [%]	88.172	78.7349	-9.43718	18.13	6.5	0.17714	-0.17714	-0.107031	-0.284172
Success.Back-right[%]	74.7851	73.7822	-1.00287	22.95	8.3	0	0	-0.01341	0
Success.Back [%]	89.6142	82.0741	-7.54017	18.51	6.7	0.126837	-0.126837	-0.0841403	-0.210977
Success.Back-left [%]	63.8961	60.8073	-3.08881	27.69	10	0	0	-0.0483412	0
Success.Left [%]	67.5152	90.6553	23.1402	14.37	5.2	0.879938	0.879938	0.255255	1.13519
Success.Forw-left [%]	78.9011	88.2675	9.36644	16.51	6	0.201275	0	0.106114	0
PATIENT 09							0	#DIV/0!	0
RMS [mm]	3.09075	3.99511	0.904356	0.2	0.1	1	1	0.226366	1.22637	4.10099	1
Area[cm2]	171.563	162.775	-8.78794	21.65	7.8	0.126339	-0.126339	-0.0512227	-0.177562
AP disp. [mm]	160.004	137.186	-22.8173	14.39	5.2	0.870377	-0.870377	-0.142605	-1.01298
ML disp. [mm]	162.361	147.999	-14.3612	14.81	5.3	0.476497	-0.476497	-0.0884522	-0.564949
Lim.COP.Forw [mm]	111.481	83.8091	-27.6721	15.04	5.4	0.945413	-0.945413	-0.248222	-1.19363
Lim.COP.Forw-right [mm]	93.9218	96.4924	2.57055	10.21	3.7	0.0759707	0	0.02664	0
Lim.COP.Right [mm]	79.0869	74.4815	-4.60538	14	5.1	0.0987611	-0.0987611	-0.0582319	-0.156993
Lim.COP.Back-right [mm]	60.5665	64.8373	4.27078	11.41	4.1	0.114432	0	0.0658692	0
Lim.COP.Back [mm]	15.4502	53.8505	38.4002	15.6	5.6	0.996392	0.996392	0.71309	1.70948
Lim.COP.Back-left [mm]	57.4828	67.8721	10.3892	14.37	5.2	0.29543	0.29543	0.153071	0.448501
Lim.COP.Left [mm]	76.5011	73.5558	-2.94528	13.06	4.7	0.0692166	-0.0692166	-0.0384998	-0.107716
Lim.COP.Forw-left [mm]	82.1057	83.272	1.16631	12.54	4.5	0	0	0.014006	0
Success.Forw [%]	57.2008	89.1481	31.9473	25.77	9.3	0.679212	0.679212	0.358362	1.03757
Success.Forw-right [%]	64.1463	82.7251	18.5787	13.19	4.8	0.785582	0.785582	0.224584	1.01017
Success.Right [%]	74.8552	95.1333	20.2781	18.13	6.5	0.591081	0.591081	0.213155	0.804235
Success.Back-right[%]	49.3766	91.125	41.7484	22.95	8.3	0.941024	0.941024	0.458145	1.39917
Success.Back [%]	55.1232	65.2796	10.1564	18.51	6.7	0.191365	0	0.155583	0
Success.Back-left [%]	72.25	77.0287	4.77871	27.69	10	0.0571772	0	0.0620381	0
Success.Left [%]	66.7824	73.6964	6.914	14.37	5.2	0.158278	0	0.0938173	0
Success.Forw-left [%]	75.5486	66.2827	-9.26587	16.51	6	0.198015	-0.198015	-0.122648	-0.320662
PATIENT 10							0	#DIV/0!	0
RMS [mm]	4.55969	4.60513	0.0454466	0.2	0.1	0.067698	0	0.00986868	0	3.65734	0
Area[cm2]	63.2098	75.4956	12.2858	21.65	7.8	0.201378	0	0.162735	0
AP disp. [mm]	84.8091	98.9084	14.0993	14.39	5.2	0.484324	0.484324	0.142549	0.626873
ML disp. [mm]	108.256	117.893	9.63749	14.81	5.3	0.249222	0	0.0817477	0
Lim.COP.Forw [mm]	34.2108	59.8321	25.6212	15.04	5.4	0.911431	0.911431	0.428219	1.33965
Lim.COP.Forw-right [mm]	47.0955	64.6585	17.563	10.21	3.7	0.916293	0.916293	0.271627	1.18792
Lim.COP.Right [mm]	50.6417	55.6873	5.04562	14	5.1	0.109411	0	0.0906063	0
Lim.COP.Back-right [mm]	35.8983	31.2482	-4.65004	11.41	4.1	0.127006	-0.127006	-0.129534	-0.256539
Lim.COP.Back [mm]	48.4766	35.9131	-12.5635	15.6	5.6	0.35266	-0.35266	-0.259166	-0.611826
Lim.COP.Back-left [mm]	60.7457	37.4302	-23.3155	14.37	5.2	0.884434	-0.884434	-0.383821	-1.26826
Lim.COP.Left [mm]	56.0773	55.2749	-0.80238	13.06	4.7	0	0	-0.0143085	0
Lim.COP.Forw-left [mm]	40.4797	79.0658	38.586	12.54	4.5	0.999862	0.999862	0.488025	1.48789
Success.Forw [%]	65.3293	57.4101	-7.91927	25.77	9.3	0.0918929	-0.0918929	-0.0830727	-0.174966
Success.Forw-right [%]	66.8227	67.053	0.230361	13.19	4.8	0	0	0.00264621	0
Success.Right [%]	58.172	48.7349	-9.43718	18.13	6.5	0.17714	-0.17714	-0.107031	-0.284172
Success.Back-right[%]	74.7851	73.7822	-1.00287	22.95	8.3	0	0	-0.01341	0
Success.Back [%]	69.6142	62.0741	-7.54017	18.51	6.7	0.126837	-0.126837	-0.0841403	-0.210977
Success.Back-left [%]	62.6116	71.2752	8.66356	27.69	10	0.0936045	0	0.121551	0
Success.Left [%]	66.4264	85.9119	19.4856	14.37	5.2	0.754893	0.754893	0.226809	0.981702
Success.Forw-left [%]	59.0783	77.7397	18.6614	16.51	6	0.599995	0.599995	0.24005	0.840045
PATIENT 11							0	#DIV/0!	0
RMS [mm]	5.04144	4.9608	-0.0806364	0.2	0.1	0.122805	-0.122805	-0.0159947	-0.138799	-2.22257	0
Area[cm2]	108.507	97.4968	-11.0104	21.65	7.8	0.171261	-0.171261	-0.101472	-0.272732
AP disp. [mm]	118.611	121.113	2.50199	14.39	5.2	0.0574446	0	0.0206584	0
ML disp. [mm]	117.265	109.713	-7.55157	14.81	5.3	0.171888	-0.171888	-0.0643974	-0.236285
Lim.COP.Forw [mm]	69.534	76.1401	6.60614	15.04	5.4	0.139812	0	0.0867629	0
Lim.COP.Forw-right [mm]	81.4535	71.9827	-9.47077	10.21	3.7	0.444004	-0.444004	-0.116272	-0.560276
Lim.COP.Right [mm]	55.8533	50.3618	-5.4915	14	5.1	0.121054	-0.121054	-0.0983201	-0.219374
Lim.COP.Back-right [mm]	55.7889	48.0767	-7.71221	11.41	4.1	0.264894	-0.264894	-0.138239	-0.403133
Lim.COP.Back [mm]	45.6441	45.1433	-0.500803	15.6	5.6	0	0	-0.0109719	0
Lim.COP.Back-left [mm]	52.3205	47.2668	-5.05373	14.37	5.2	0.106394	-0.106394	-0.0965918	-0.202985
Lim.COP.Left [mm]	54.8311	59.5352	4.70412	13.06	4.7	0.109258	0	0.079014	0
Lim.COP.Forw-left [mm]	71.3686	68.1954	-3.17318	12.54	4.5	0.0763568	-0.0763568	-0.0444618	-0.120819
Success.Forw [%]	91.8367	93.5447	1.708	25.77	9.3	0	0	0.0182586	0
Success.Forw-right [%]	90.4206	95.2159	4.79531	13.19	4.8	0.110428	0	0.0503625	0
Success.Right [%]	90.5371	96.2868	5.74973	18.13	6.5	0.0950078	0	0.0597146	0
Success.Back-right[%]	96.8493	100	3.15068	22.95	8.3	0.0501515	0	0.0315068	0
Success.Back [%]	82.5284	97.3126	14.7842	18.51	6.7	0.347847	0.347847	0.151925	0.499771
Success.Back-left [%]	89.9863	80.985	-9.00133	27.69	10	0.0974765	-0.0974765	-0.10003	-0.197506
Success.Left [%]	76.4706	80.8184	4.34783	14.37	5.2	0.0904306	0	0.0537975	0
Success.Forw-left [%]	82.7103	72.1445	-10.5658	16.51	6	0.242686	-0.242686	-0.127744	-0.37043
PATIENT 12							0	#DIV/0!	0
RMS [mm]
Area[cm2]
AP disp. [mm]
ML disp. [mm]
Lim.COP.Forw [mm]
Lim.COP.Forw-right [mm]
Lim.COP.Right [mm]
Lim.COP.Back-right [mm]
Lim.COP.Back [mm]
Lim.COP.Back-left [mm]
Lim.COP.Left [mm]
Lim.COP.Forw-left [mm]
Success.Forw [%]
Success.Forw-right [%]
Success.Right [%]
Success.Back-right[%]
Success.Back [%]
Success.Back-left [%]
Success.Left [%]
Success.Forw-left [%]
PATIENT 13							0	#DIV/0!	0
RMS [mm]	4.48555	4.55684	0.0712954	0.2	0.1	0.105673	0	0.0156458	0	4.88847	1
Area[cm2]	73.3015	71.2967	-2.00478	21.65	7.8	0	0	-0.0273497	0
AP disp. [mm]	141.699	134.692	-7.00668	14.39	5.2	0.160929	-0.160929	-0.0494476	-0.210377
ML disp. [mm]	144.76	148.655	3.89564	14.81	5.3	0.0790377	0	0.0262058	0
Lim.COP.Forw [mm]	84.5102	85.0922	0.581995	15.04	5.4	0	0	0.00683957	0
Lim.COP.Forw-right [mm]	79.6786	90.3773	10.6987	10.21	3.7	0.537093	0.537093	0.118378	0.655471
Lim.COP.Right [mm]	69.2904	77.798	8.50764	14	5.1	0.223717	0	0.109355	0
Lim.COP.Back-right [mm]	65.7046	59.415	-6.28954	11.41	4.1	0.192786	-0.192786	-0.0957246	-0.288511
Lim.COP.Back [mm]	15.2052	37.8155	22.6103	15.6	5.6	0.807555	0.807555	0.597911	1.40547
Lim.COP.Back-left [mm]	71.961	70.801	-1.15996	14.37	5.2	0	0	-0.0161194	0
Lim.COP.Left [mm]	72.9566	68.8445	-4.11212	13.06	4.7	0.0941784	-0.0941784	-0.0563639	-0.150542
Lim.COP.Forw-left [mm]	55.6921	71.5566	15.8645	12.54	4.5	0.696571	0.696571	0.221706	0.918277
Success.Forw [%]	68.6022	86.5447	17.9425	25.77	9.3	0.277843	0.277843	0.207321	0.485164
Success.Forw-right [%]	82.5028	80.5987	-1.9041	13.19	4.8	0.0514299	-0.0514299	-0.0230792	-0.0745091
Success.Right [%]	90.709	88.3721	-2.33695	18.13	6.5	0	0	-0.0257632	0
Success.Back-right[%]	90.9449	91.9948	1.04987	22.95	8.3	0	0	0.0114123	0
Success.Back [%]	76.1905	70.7084	-5.48203	18.51	6.7	0.0884773	-0.0884773	-0.0719516	-0.160429
Success.Back-left [%]	76.3939	104.015	27.6215	27.69	10	0.49808	0.49808	0.328767	0.826847
Success.Left [%]	75.4762	82.0238	6.54762	14.37	5.2	0.146866	0	0.0909091	0
Success.Forw-left [%]	66.0626	109.151	43.0889	16.51	6	0.998293	0.998293	0.483322	1.48162
PATIENT 14							0	#DIV/0!	0
RMS [mm]
Area[cm2]
AP disp. [mm]
ML disp. [mm]
Lim.COP.Forw [mm]
Lim.COP.Forw-right [mm]
Lim.COP.Right [mm]
Lim.COP.Back-right [mm]
Lim.COP.Back [mm]
Lim.COP.Back-left [mm]
Lim.COP.Left [mm]
Lim.COP.Forw-left [mm]
Success.Forw [%]
Success.Forw-right [%]
Success.Right [%]
Success.Back-right[%]
Success.Back [%]
Success.Back-left [%]
Success.Left [%]
Success.Forw-left [%]
PATIENT 15							0	#DIV/0!	0
RMS [mm]	5.35362	5.20418	-0.149448	0.2	0.1	0.309973	-0.309973	-0.0279153	-0.337888	-1.71955	0
Area[cm2]	111.605	119.665	8.05993	21.65	7.8	0.113674	0	0.0673541	0
AP disp. [mm]	121.485	143.521	22.0355	14.39	5.2	0.847383	0.847383	0.153536	1.00092
ML disp. [mm]	127.097	132.084	4.98645	14.81	5.3	0.101308	0	0.0377521	0
Lim.COP.Forw [mm]	71.2669	81.1737	9.90678	15.04	5.4	0.254062	0.254062	0.122044	0.376106
Lim.COP.Forw-right [mm]	85.2536	66.2372	-19.0164	10.21	3.7	0.949837	-0.949837	-0.223057	-1.17289
Lim.COP.Right [mm]	67.2458	61.6396	-5.60623	14	5.1	0.124192	-0.124192	-0.0833691	-0.207561
Lim.COP.Back-right [mm]	47.3157	49.0276	1.71192	11.41	4.1	0.0526428	0	0.0349174	0
Lim.COP.Back [mm]	50.5761	49.1968	-1.3793	15.6	5.6	0	0	-0.0272717	0
Lim.COP.Back-left [mm]	52.8796	52.1827	-0.696971	14.37	5.2	0	0	-0.0131803	0
Lim.COP.Left [mm]	59.1716	71.0247	11.8531	13.06	4.7	0.428666	0.428666	0.166887	0.595553
Lim.COP.Forw-left [mm]	72.4792	92.1712	19.692	12.54	4.5	0.86411	0.86411	0.213646	1.07776
Success.Forw [%]	57.1285	59.739	2.61044	25.77	9.3	0	0	0.0436975	0
Success.Forw-right [%]	75.6477	72.2567	-3.39094	13.19	4.8	0.0773318	-0.0773318	-0.0448254	-0.122157
Success.Right [%]	63.9495	71.0677	7.11825	18.13	6.5	0.121235	0	0.100162	0
Success.Back-right[%]	80.3704	62.8713	-17.4991	22.95	8.3	0.32232	-0.32232	-0.217731	-0.54005
Success.Back [%]	76.7053	55.2835	-21.4218	18.51	6.7	0.620129	-0.620129	-0.279274	-0.899403
Success.Back-left [%]	69.3069	75.7726	6.46563	27.69	10	0.0712483	0	0.0853294	0
Success.Left [%]	88.046	44.8909	-43.155	14.37	5.2	0.999793	-0.999793	-0.490142	-1.48993
Success.Forw-left [%]	65.3527	66.805	1.45228	16.51	6	0	0	0.0217391	0
PATIENT 16							0	#DIV/0!	0
RMS [mm]	5.02008	5.1789	0.158824	0.2	0.1	0.343032	0.343032	0.0306675	0.373699	4.59838	1
Area[cm2]	103.113	121.86	18.7476	21.65	7.8	0.397202	0.397202	0.153845	0.551047
AP disp. [mm]	115.268	125.914	10.6461	14.39	5.2	0.306727	0.306727	0.0845503	0.391277
ML disp. [mm]	104.105	129.337	25.2318	14.81	5.3	0.911437	0.911437	0.195085	1.10652
Lim.COP.Forw [mm]	67.7091	76.6725	8.96349	15.04	5.4	0.217014	0	0.13444	0
Lim.COP.Forw-right [mm]	110.137	86.296	-23.8406	10.21	3.7	0.993356	-0.993356	-0.216464	-1.20982
Lim.COP.Right [mm]	69.6265	72.2064	2.57982	14	5.1	0.0597076	0	0.0357284	0
Lim.COP.Back-right [mm]	72.0662	58.0859	-13.9803	11.41	4.1	0.669102	-0.669102	-0.193993	-0.863094
Lim.COP.Back [mm]	49.7063	44.0666	-5.63966	15.6	5.6	0.109829	-0.109829	-0.11346	-0.223289
Lim.COP.Back-left [mm]	68.6474	47.7433	-20.904	14.37	5.2	0.810332	-0.810332	-0.304513	-1.11485
Lim.COP.Left [mm]	69.5831	81.5629	11.9798	13.06	4.7	0.436083	0.436083	0.15854	0.594624
Lim.COP.Forw-left [mm]	96.28	83.0719	-13.2081	12.54	4.5	0.541262	-0.541262	-0.137184	-0.678446
Success.Forw [%]	55.1616	86.5344	31.3728	25.77	9.3	0.663609	0.663609	0.362547	1.02616
Success.Forw-right [%]	55.819	88.172	32.3531	13.19	4.8	0.996248	0.996248	0.366931	1.36318
Success.Right [%]	53.8095	77.6457	23.8361	18.13	6.5	0.729178	0.729178	0.306986	1.03616
Success.Back-right[%]	55.243	39.8467	-15.3962	22.95	8.3	0.261673	-0.261673	-0.2787	-0.540373
Success.Back [%]	63.13	76.6578	13.5279	18.51	6.7	0.300644	0.300644	0.176471	0.477115
Success.Back-left [%]	56.3939	84.0153	27.6215	27.69	10	0.49808	0.49808	0.328767	0.826847
Success.Left [%]	65.4762	72.0238	6.54762	14.37	5.2	0.146866	0	0.0909091	0
Success.Forw-left [%]	46.0626	89.1515	43.0889	16.51	6	0.998293	0.998293	0.483322	1.48162
PATIENT 17							0	#DIV/0!	0
RMS [mm]	5.61876	5.87282	0.254061	0.2	0.1	0.702014	0.702014	0.0432604	0.745274	11.8653	1
Area[cm2]	134.573	187.536	52.963	21.65	7.8	0.996111	0.996111	0.282415	1.27853
AP disp. [mm]	145.021	163.051	18.0304	14.39	5.2	0.688372	0.688372	0.110581	0.798953
ML disp. [mm]	142.418	161.875	19.4568	14.81	5.3	0.728588	0.728588	0.120196	0.848784
Lim.COP.Forw [mm]	79.8092	90.1847	10.3755	15.04	5.4	0.273692	0.273692	0.115047	0.38874
Lim.COP.Forw-right [mm]	87.33	92.1183	4.78831	10.21	3.7	0.152752	0	0.05198	0
Lim.COP.Right [mm]	73.73	82.7907	9.06065	14	5.1	0.247056	0	0.109441	0
Lim.COP.Back-right [mm]	65.0909	71.7584	6.66749	11.41	4.1	0.210616	0	0.0929158	0
Lim.COP.Back [mm]	58.6251	66.0574	7.43227	15.6	5.6	0.156173	0	0.112512	0
Lim.COP.Back-left [mm]	0	67.6843	67.6843	14.37	5.2	1	1	1	2
Lim.COP.Left [mm]	61.4896	79.1138	17.6242	13.06	4.7	0.750991	0.750991	0.22277	0.973761
Lim.COP.Forw-left [mm]	89.7236	93.3338	3.61016	12.54	4.5	0.0860929	0	0.0386801	0
Success.Forw [%]	72.0114	93.5484	21.537	25.77	9.3	0.374763	0.374763	0.230223	0.604986
Success.Forw-right [%]	53.4381	82.9412	29.5031	13.19	4.8	0.989527	0.989527	0.355711	1.34524
Success.Right [%]	87.6368	86.3686	-1.26817	18.13	6.5	0	0	-0.0144707	0
Success.Back-right[%]	73.6718	83.8061	10.1344	22.95	8.3	0.14085	0	0.120926	0
Success.Back [%]	70.3931	95.818	25.4248	18.51	6.7	0.765424	0.765424	0.265345	1.03077
Success.Back-left [%]	49.3491	59.8583	10.5092	27.69	10	0.11627	0	0.175568	0
Success.Left [%]	43.4498	74.1266	30.6769	14.37	5.2	0.983456	0.983456	0.413844	1.3973
Success.Forw-left [%]	62.5737	74.4597	11.8861	16.51	6	0.293385	0.293385	0.159631	0.453016
PATIENT 18							0	#DIV/0!	0
RMS [mm]	5.44509	5.72311	0.278013	0.2	0.1	0.77737	0.77737	0.0485773	0.825947	3.27543	0
Area[cm2]	162.398	169.305	6.90747	21.65	7.8	0.0955968	0	0.0407989	0
AP disp. [mm]	133.476	149.114	15.6378	14.39	5.2	0.566963	0.566963	0.104871	0.671834
ML disp. [mm]	157.201	149.263	-7.93821	14.81	5.3	0.184876	-0.184876	-0.0504971	-0.235374
Lim.COP.Forw [mm]	64.3277	95.7458	31.418	15.04	5.4	0.979846	0.979846	0.32814	1.30799
Lim.COP.Forw-right [mm]	88.0156	92.9025	4.8869	10.21	3.7	0.157122	0	0.0526025	0
Lim.COP.Right [mm]	73.9221	76.6139	2.69185	14	5.1	0.0614757	0	0.0351352	0
Lim.COP.Back-right [mm]	66.4327	68.1785	1.7458	11.41	4.1	0.0532298	0	0.0256063	0
Lim.COP.Back [mm]	52.7971	52.9926	0.195419	15.6	5.6	0	0	0.00368767	0
Lim.COP.Back-left [mm]	69.0702	64.3464	-4.72376	14.37	5.2	0.0987027	-0.0987027	-0.0683907	-0.167093
Lim.COP.Left [mm]	83.7202	74.74	-8.9802	13.06	4.7	0.272217	-0.272217	-0.107264	-0.379481
Lim.COP.Forw-left [mm]	95.2386	88.9656	-6.273	12.54	4.5	0.167262	-0.167262	-0.0658662	-0.233128
Success.Forw [%]	63.3789	86.1328	22.7539	25.77	9.3	0.40999	0.40999	0.264172	0.674163
Success.Forw-right [%]	59.9798	70.202	10.2222	13.19	4.8	0.330983	0.330983	0.145611	0.476594
Success.Right [%]	62.7933	60.5145	-2.27875	18.13	6.5	0	0	-0.0362898	0
Success.Back-right[%]	66.2636	75.5127	9.24906	22.95	8.3	0.125189	0	0.122484	0
Success.Back [%]	65.7431	79.7484	14.0054	18.51	6.7	0.318233	0.318233	0.175619	0.493852
Success.Back-left [%]	67.6755	61.5012	-6.17433	27.69	10	0.0686366	-0.0686366	-0.0912343	-0.159871
Success.Left [%]	68.2735	67.1892	-1.08429	14.37	5.2	0	0	-0.0158816	0
Success.Forw-left [%]	62.0202	60.6458	-1.37439	16.51	6	0	0	-0.0221604	0
PATIENT 19							0	#DIV/0!	0
RMS [mm]	5.64743	4.95418	-0.693251	0.2	0.1	0.999987	-0.999987	-0.122755	-1.12274	-6.30171	-1
Area[cm2]	157.278	125.518	-31.7591	21.65	7.8	0.816597	-0.816597	-0.201931	-1.01853
AP disp. [mm]	137.812	122.29	-15.5224	14.39	5.2	0.560823	-0.560823	-0.112634	-0.673457
ML disp. [mm]	141.138	142.38	1.24176	14.81	5.3	0	0	0.00872151	0
Lim.COP.Forw [mm]	89.6737	62.7504	-26.9233	15.04	5.4	0.934518	-0.934518	-0.300236	-1.23475
Lim.COP.Forw-right [mm]	106.23	79.4538	-26.7759	10.21	3.7	0.998403	-0.998403	-0.252057	-1.25046
Lim.COP.Right [mm]	76.0728	77.5285	1.45567	14	5.1	0	0	0.0187759	0
Lim.COP.Back-right [mm]	66.6854	58.9894	-7.69602	11.41	4.1	0.264	-0.264	-0.115408	-0.379408
Lim.COP.Back [mm]	48.5066	59.6796	11.173	15.6	5.6	0.29094	0.29094	0.187216	0.478156
Lim.COP.Back-left [mm]	53.4748	58.2881	4.81325	14.37	5.2	0.100745	0	0.0825769	0
Lim.COP.Left [mm]	63.0067	65.3793	2.3726	13.06	4.7	0.0590792	0	0.0362897	0
Lim.COP.Forw-left [mm]	90.0629	74.9597	-15.1032	12.54	4.5	0.654336	-0.654336	-0.167696	-0.822032
Success.Forw [%]	76.2766	53.4611	-22.8155	25.77	9.3	0.411795	-0.411795	-0.299115	-0.71091
Success.Forw-right [%]	56.3736	60.1974	3.82374	13.19	4.8	0.0865701	0	0.0635201	0
Success.Right [%]	78.2767	88.7273	10.4506	18.13	6.5	0.206249	0	0.117783	0
Success.Back-right[%]	79.0909	90.2344	11.1435	22.95	8.3	0.160339	0	0.123495	0
Success.Back [%]	62.3482	89.7297	27.3816	18.51	6.7	0.822857	0.822857	0.305156	1.12801
Success.Back-left [%]	69.3506	93.5065	24.1558	27.69	10	0.402001	0.402001	0.258333	0.660335
Success.Left [%]	83.7772	63.2727	-20.5045	14.37	5.2	0.795622	-0.795622	-0.24475	-1.04037
Success.Forw-left [%]	64.764	56.044	-8.72004	16.51	6	0.18091	-0.18091	-0.134643	-0.315553
PATIENT 20							0	#DIV/0!	0
RMS [mm]	3.78917	4.93543	1.14626	0.2	0.1	1	1	0.232251	1.23225	17.5808	2
Area[cm2]	39.8081	90.4135	50.6054	21.65	7.8	0.993422	0.993422	0.55971	1.55313
AP disp. [mm]	75.408	107.581	32.1732	14.39	5.2	0.989464	0.989464	0.299059	1.28852
ML disp. [mm]	86.7171	109.274	22.5573	14.81	5.3	0.843643	0.843643	0.206428	1.05007
Lim.COP.Forw [mm]	32.0534	67.581	35.5276	15.04	5.4	0.994164	0.994164	0.525704	1.51987
Lim.COP.Forw-right [mm]	54.3556	68.476	14.1204	10.21	3.7	0.770929	0.770929	0.206209	0.977138
Lim.COP.Right [mm]	54.7412	55.4059	0.664699	14	5.1	0	0	0.0119969	0
Lim.COP.Back-right [mm]	0	46.4714	46.4714	11.41	4.1	1	1	1	2
Lim.COP.Back [mm]	26.2562	36.1034	9.84714	15.6	5.6	0.237488	0	0.272748	0
Lim.COP.Back-left [mm]	35.4574	44.1083	8.65095	14.37	5.2	0.220493	0	0.19613	0
Lim.COP.Left [mm]	0	53.8493	53.8493	13.06	4.7	1	1	1	2
Lim.COP.Forw-left [mm]	16.2707	73.8118	57.5412	12.54	4.5	1	1	0.779566	1.77957
Success.Forw [%]	51.1352	44.2365	-6.89879	25.77	9.3	0.0803111	-0.0803111	-0.134913	-0.215224
Success.Forw-right [%]	43.9471	75.5601	31.613	13.19	4.8	0.995065	0.995065	0.418382	1.41345
Success.Right [%]	49.0417	69.6388	20.5971	18.13	6.5	0.604302	0.604302	0.295771	0.900072
Success.Back-right[%]	61.5104	54.5012	-7.00914	22.95	8.3	0.0913227	-0.0913227	-0.113951	-0.205273
Success.Back [%]	50.0634	58.7039	8.64057	18.51	6.7	0.151762	0	0.147189	0
Success.Back-left [%]	61.6322	72.3508	10.7186	27.69	10	0.11908	0	0.148148	0
Success.Left [%]	59.1422	78.0158	18.8736	14.37	5.2	0.72838	0.72838	0.24192	0.9703
Success.Forw-left [%]	43.5845	72.2279	28.6434	16.51	6	0.920402	0.920402	0.396569	1.31697
PATIENT 21							0	#DIV/0!	0
RMS [mm]	4.67285	4.6622	-0.0106504	0.2	0.1	0	0	-0.00187743	0	3.88387	0
Area[cm2]	176.281	180.046	3.76556	21.65	7.8	0.0575006	0	0.0239774	0
AP disp. [mm]	133.317	134.992	1.67562	14.39	5.2	0	0	0.0115566	0
ML disp. [mm]	131.851	133.755	1.90395	14.81	5.3	0	0	0.0130627	0
Lim.COP.Forw [mm]	38.2058	36.6419	-1.56389	15.04	5.4	0	0	-0.01773	0
Lim.COP.Forw-right [mm]	62.9278	60.5519	-2.37594	10.21	3.7	0.0710469	-0.0710469	-0.0377566	-0.108803
Lim.COP.Right [mm]	56.219	47.9613	-8.25774	10.21	3.7	0.355105	-0.355105	-0.0957763	-0.450881
Lim.COP.Back-right [mm]	12.3804	52.4685	40.088	11.41	4.1	0.999988	0.999988	0.76404	1.76403
Lim.COP.Back [mm]	0	46.9904	46.9904	15.6	5.6	0.999802	0.999802	1	1.9998
Lim.COP.Back-left [mm]	27.3311	29.0041	1.67293	14.37	5.2	0	0	0.0576792	0
Lim.COP.Left [mm]	24.1838	46.6828	22.499	13.06	4.7	0.917069	0.917069	0.481955	1.39902
Lim.COP.Forw-left [mm]	48.1539	70.3606	22.2067	12.54	4.5	0.929802	0.929802	0.315612	1.24541
Success.Forw [%]	55.0562	71.6049	16.5488	25.77	9.3	0.244007	0	0.231112	0
Success.Forw-right [%]	44.2907	47.9769	3.68622	13.19	4.8	0.0835454	0	0.0768333	0
Success.Right [%]	77.6366	67.2589	-10.3777	18.13	6.5	0.204062	-0.204062	-0.13367	-0.337732
Success.Back-right[%]	61.6011	72.3202	10.7191	22.95	8.3	0.151929	0	0.148218	0
Success.Back [%]	60.2817	65.2113	4.92958	18.51	6.7	0.0798951	0	0.075594	0
Success.Back-left [%]	63.587	59.0231	-4.56389	27.69	10	0.0555616	-0.0555616	-0.071774	-0.127336
Success.Left [%]	72.9695	36.3405	-36.629	14.37	5.2	0.997673	-0.997673	-0.501977	-1.49965
Success.Forw-left [%]	62.4277	68.1293	5.70158	16.51	6	0.104208	0	0.0836877	0
PATIENT 22							0	#DIV/0!	0
RMS [mm]	5.47301	6.16923	0.696227	0.2	0.1	0.999988	0.999988	0.112855	1.11284	20.0427	2
Area[cm2]	169.966	233.976	64.0101	21.65	7.8	0.999731	0.999731	0.273575	1.27331
AP disp. [mm]	154.888	176.835	21.9466	14.39	5.2	0.844597	0.844597	0.124108	0.968705
ML disp. [mm]	150.331	179.497	29.1659	14.81	5.3	0.966883	0.966883	0.162487	1.12937
Lim.COP.Forw [mm]	86.77	108.177	21.4067	15.04	5.4	0.793693	0.793693	0.197886	0.99158
Lim.COP.Forw-right [mm]	92.5048	108.338	15.8328	10.21	3.7	0.8559	0.8559	0.146143	1.00204
Lim.COP.Right [mm]	0	92.8315	92.8315	14	5.1	1	1	1	2
Lim.COP.Back-right [mm]	60.4235	72.5291	12.1056	11.41	4.1	0.547181	0.547181	0.166907	0.714087
Lim.COP.Back [mm]	32.6708	69.0357	36.365	15.6	5.6	0.993221	0.993221	0.526756	1.51998
Lim.COP.Back-left [mm]	59.9644	82.0868	22.1225	14.37	5.2	0.850961	0.850961	0.269501	1.12046
Lim.COP.Left [mm]	72.674	86.9906	14.3167	13.06	4.7	0.57424	0.57424	0.164577	0.738817
Lim.COP.Forw-left [mm]	106.597	104.734	-1.86297	12.54	4.5	0.0523357	-0.0523357	-0.0174768	-0.0698124
Success.Forw [%]	50.653	68.8142	18.1612	25.77	9.3	0.283363	0.283363	0.263917	0.547279
Success.Forw-right [%]	69.0154	73.6232	4.60774	13.19	4.8	0.105472	0	0.0625855	0
Success.Right [%]	43.9313	88.172	44.2408	18.13	6.5	0.99599	0.99599	0.501755	1.49775
Success.Back-right[%]	45.3488	81.5116	36.1628	22.95	8.3	0.86634	0.86634	0.443652	1.30999
Success.Back [%]	53.949	91.8689	37.92	18.51	6.7	0.976097	0.976097	0.412762	1.38886
Success.Back-left [%]	43.554	70.151	26.597	27.69	10	0.469397	0.469397	0.379139	0.848536
Success.Left [%]	55.914	75.0538	19.1398	14.37	5.2	0.740094	0.740094	0.255014	0.995108
Success.Forw-left [%]	58.4778	79.2471	20.7693	16.51	6	0.691754	0.691754	0.262082	0.953836
PATIENT 23							0	#DIV/0!	0
RMS [mm]	5.19792	5.31805	0.12013	0.2	0.1	0.2173	0	0.0225891	0	4.51019	1
Area[cm2]	111.881	126.395	14.5142	21.65	7.8	0.261402	0.261402	0.114832	0.376233
AP disp. [mm]	121.574	126.876	5.30153	14.39	5.2	0.112224	0	0.0417852	0
ML disp. [mm]	118.503	132.781	14.2783	14.81	5.3	0.472164	0.472164	0.107533	0.579697
Lim.COP.Forw [mm]	69.8041	72.3274	2.52334	15.04	5.4	0.0561614	0	0.0348877	0
Lim.COP.Forw-right [mm]	79.0876	79.399	0.311351	10.21	3.7	0	0	0.00392135	0
Lim.COP.Right [mm]	53.3262	64.995	11.6688	14	5.1	0.373113	0.373113	0.179534	0.552647
Lim.COP.Back-right [mm]	53.1216	60.3578	7.23621	11.41	4.1	0.239278	0	0.119889	0
Lim.COP.Back [mm]	49.3115	54.8058	5.49421	15.6	5.6	0.106576	0	0.100249	0
Lim.COP.Back-left [mm]	60.0797	62.0789	1.99925	14.37	5.2	0.0505114	0	0.032205	0
Lim.COP.Left [mm]	60.4824	68.3742	7.89179	13.06	4.7	0.221682	0	0.115421	0
Lim.COP.Forw-left [mm]	78.4594	76.4439	-2.01558	12.54	4.5	0.0547641	-0.0547641	-0.0256894	-0.0804535
Success.Forw [%]	66.8072	70.9916	4.1844	25.77	9.3	0.0550736	0	0.0589422	0
Success.Forw-right [%]	82.3721	88.3696	5.99742	13.19	4.8	0.146371	0	0.0678675	0
Success.Right [%]	56.7308	77.512	20.7812	18.13	6.5	0.611875	0.611875	0.268103	0.879978
Success.Back-right[%]	58.4516	87.6289	29.1773	22.95	8.3	0.700781	0.700781	0.332964	1.03375
Success.Back [%]	76.573	96.6533	20.0803	18.51	6.7	0.565533	0.565533	0.207756	0.773289
Success.Back-left [%]	79.4839	71.9072	-7.57665	27.69	10	0.0819487	-0.0819487	-0.0953232	-0.177272
Success.Left [%]	83.9329	97.1223	13.1894	14.37	5.2	0.436527	0.436527	0.135802	0.57233
Success.Forw-left [%]	87.0652	92.0652	5	16.51	6	0.0905376	0	0.0543093	0
PATIENT 24							0	#DIV/0!	0
RMS [mm]	3.81533	3.67641	-0.138918	0.2	0.1	0.274684	-0.274684	-0.0364105	-0.311094	-0.241817	0
Area[cm2]	50.2534	40.3703	-9.88311	21.65	7.8	0.147281	-0.147281	-0.196666	-0.343947
AP disp. [mm]	78.9543	73.8814	-5.07287	14.39	5.2	0.106631	-0.106631	-0.0642508	-0.170882
ML disp. [mm]	89.6623	95.5344	5.87211	14.81	5.3	0.122675	0	0.0614659	0
Lim.COP.Forw [mm]	39.7685	12.6816	-27.087	15.04	5.4	0.937039	-0.937039	-0.681116	-1.61815
Lim.COP.Forw-right [mm]	49.9467	67.064	17.1173	15.04	5.4	0.605864	0.605864	0.255239	0.861103
Lim.COP.Right [mm]	37.345	60.4158	23.0708	10.21	3.7	0.990552	0.990552	0.227487	1.21804
Lim.COP.Back-right [mm]	28.1323	35.0087	6.87634	11.41	4.1	0.220889	0	0.196418	0
Lim.COP.Back [mm]	16.5855	32.7854	16.1999	15.6	5.6	0.529808	0.529808	0.494119	1.02393
Lim.COP.Back-left [mm]	35.5469	45.9383	10.3914	14.37	5.2	0.295532	0.295532	0.226204	0.521736
Lim.COP.Left [mm]	33.6187	52.7584	19.1397	13.06	4.7	0.815985	0.815985	0.36278	1.17877
Lim.COP.Forw-left [mm]	55.4287	47.6051	-7.82359	12.54	4.5	0.23315	-0.23315	-0.141147	-0.374297
Success.Forw [%]	58.676	39.257	-19.419	25.77	9.3	0.316132	-0.316132	-0.330953	-0.647084
Success.Forw-right [%]	63.0435	46.5285	-16.515	13.19	4.8	0.687803	-0.687803	-0.261962	-0.949765
Success.Right [%]	59.9771	47.756	-12.221	18.13	6.5	0.263727	-0.263727	-0.203762	-0.467489
Success.Back-right[%]	64.4802	56.8603	-7.61988	22.95	8.3	0.0997657	-0.0997657	-0.118174	-0.21794
Success.Back [%]	57.2716	74.2268	16.9552	18.51	6.7	0.43511	0.43511	0.228425	0.663535
Success.Back-left [%]	62.3762	73.7299	11.3536	27.69	10	0.127907	0	0.15399	0
Success.Left [%]	52.4684	63.7931	11.3247	14.37	5.2	0.340276	0.340276	0.177522	0.517798
Success.Forw-left [%]	65.9751	42.9607	-23.0144	16.51	6	0.777233	-0.777233	-0.348835	-1.12607
PATIENT 25							0	#DIV/0!	0
RMS [mm]	5.48765	5.73699	0.249345	0.2	0.1	0.685853	0.685853	0.0434627	0.729316	0.836443	0
Area[cm2]	111.361	151.649	40.2873	21.65	7.8	0.949481	0.949481	0.265662	1.21514
AP disp. [mm]	118.473	136.6	18.1271	14.39	5.2	0.692952	0.692952	0.132702	0.825654
ML disp. [mm]	147.977	151.943	3.96659	14.81	5.3	0.0803575	0	0.0261057	0
Lim.COP.Forw [mm]	81.6513	72.0803	-9.57102	15.04	5.4	0.24049	-0.24049	-0.117218	-0.357708
Lim.COP.Forw-right [mm]	92.4026	95.8823	3.47974	10.21	3.7	0.102651	0	0.0362918	0
Lim.COP.Right [mm]	64.7251	69.5568	4.83177	14	5.1	0.104134	0	0.0811287	0
Lim.COP.Back-right [mm]	74.17	72.9568	-1.2132	11.41	4.1	0	0	-0.0198332	0
Lim.COP.Back [mm]	35.9969	58.5138	22.517	15.6	5.6	0.80441	0.80441	0.384814	1.18922
Lim.COP.Back-left [mm]	39.6343	61.7232	22.089	14.37	5.2	0.849932	0.849932	0.357871	1.2078
Lim.COP.Left [mm]	70.1904	62.3639	-7.82649	13.06	4.7	0.218838	-0.218838	-0.130029	-0.348867
Lim.COP.Forw-left [mm]	79.4004	69.7444	-9.65595	12.54	4.5	0.327576	-0.327576	-0.121611	-0.449187
Success.Forw [%]	81.4402	54.6099	-26.8302	25.77	9.3	0.531891	-0.531891	-0.329447	-0.861338
Success.Forw-right [%]	88.7029	72.8033	-15.8996	13.19	4.8	0.655148	-0.655148	-0.179245	-0.834393
Success.Right [%]	83.4491	97.3318	13.8827	18.13	6.5	0.324602	0.324602	0.142633	0.467234
Success.Back-right[%]	56.7082	74.414	17.7057	22.95	8.3	0.328597	0.328597	0.209749	0.538346
Success.Back [%]	81.7121	66.6234	-15.0887	18.51	6.7	0.359708	-0.359708	-0.184657	-0.544365
Success.Back-left [%]	90.125	77.1536	-12.9714	27.69	10	0.152517	-0.152517	-0.143927	-0.296444
Success.Left [%]	55.1157	45.2375	-9.8782	14.37	5.2	0.272144	-0.272144	-0.131506	-0.403651
Success.Forw-left [%]	88.2723	59.7906	-28.4817	16.51	6	0.91767	-0.91767	-0.322657	-1.24033
PATIENT 26							0	#DIV/0!	0
RMS [mm]	5.9917	5.98359	-0.00811493	0.2	0.1	0	0	-0.00135436	0	4.96873	1
Area[cm2]	184.102	198.779	14.6772	21.65	7.8	0.266144	0.266144	0.0738367	0.33998
AP disp. [mm]	148.533	164.037	15.5036	14.39	5.2	0.559825	0.559825	0.0945133	0.654339
ML disp. [mm]	163.486	162.214	-1.27175	14.81	5.3	0	0	-0.00777895	0
Lim.COP.Forw [mm]	80.7183	100.18	19.462	15.04	5.4	0.715853	0.715853	0.19427	0.910123
Lim.COP.Forw-right [mm]	89.5709	90.7108	1.13985	10.21	3.7	0	0	0.0141227	0
Lim.COP.Right [mm]	82.3025	78.6382	-3.66427	14	5.1	0.0786781	-0.0786781	-0.0445219	-0.1232
Lim.COP.Back-right [mm]	69.859	68.0908	-1.76824	11.41	4.1	0.0536214	-0.0536214	-0.0253115	-0.0789329
Lim.COP.Back [mm]	66.1977	64.5399	-1.65782	15.6	5.6	0	0	-0.0250434	0
Lim.COP.Back-left [mm]	66.3662	72.5435	6.17733	14.37	5.2	0.135972	0	0.0851534	0
Lim.COP.Left [mm]	77.5217	95.911	18.3893	13.06	4.7	0.78529	0.78529	0.279001	1.06429
Lim.COP.Forw-left [mm]	93.5871	102.368	8.78129	12.54	4.5	0.280471	0.280471	0.0857813	0.366252
Success.Forw [%]	90.3134	90.2277	-0.0856863	25.77	9.3	0	0	-0.000948767	0
Success.Forw-right [%]	78.6837	77.3529	-1.33075	13.19	4.8	0	0	-0.0169127	0
Success.Right [%]	69.5652	81.6623	12.0971	18.13	6.5	0.259441	0.259441	0.148135	0.407576
Success.Back-right[%]	79.078	80.3066	1.22859	22.95	8.3	0	0	0.0152987	0
Success.Back [%]	88.9163	89.6679	0.751641	18.51	6.7	0	0	0.00838249	0
Success.Back-left [%]	91.4894	90.8983	-0.591017	27.69	10	0	0	-0.00645995	0
Success.Left [%]	67.555	79.1667	11.6116	14.37	5.2	0.354573	0.354573	0.146673	0.501247
Success.Forw-left [%]	71.8913	92.887	20.9957	16.51	6	0.701022	0.701022	0.226035	0.927057
PATIENT 27							0	#DIV/0!	0
RMS [mm]	5.19872	4.62905	-0.569666	0.2	0.1	0.999565	-0.999565	-0.09824	-1.0978	-4.1032	-1
Area[cm2]	75.5567	66.0296	-9.52702	21.65	7.8	0.14022	-0.14022	-0.126091	-0.266311
AP disp. [mm]	96.8034	92.2532	-4.55019	14.39	5.2	0.0946423	-0.0946423	-0.0470044	-0.141647
ML disp. [mm]	116.898	112.169	-4.72849	14.81	5.3	0.0956503	-0.0956503	-0.0404498	-0.1361
Lim.COP.Forw [mm]	50.4896	48.0282	-2.46144	15.04	5.4	0.0553122	-0.0553122	-0.0487514	-0.104064
Lim.COP.Forw-right [mm]	36.9788	46.134	9.1552	10.21	3.7	0.420384	0.420384	0.198448	0.618832
Lim.COP.Right [mm]	65.2854	53.1554	-12.13	10.21	3.7	0.642609	-0.642609	-0.151086	-0.793695
Lim.COP.Back-right [mm]	50.9059	48.2355	-2.67041	11.41	4.1	0.0714489	-0.0714489	-0.0524577	-0.123907
Lim.COP.Back [mm]	32.1934	41.6165	9.42315	15.6	5.6	0.221659	0	0.226428	0
Lim.COP.Back-left [mm]	49.1317	40.8613	-8.27037	14.37	5.2	0.205739	-0.205739	-0.168331	-0.37407
Lim.COP.Left [mm]	67.3774	45.4625	-21.915	13.06	4.7	0.903567	-0.903567	-0.325257	-1.22882
Lim.COP.Forw-left [mm]	71.312	66.7157	-4.59632	12.54	4.5	0.111607	-0.111607	-0.0644536	-0.176061
Success.Forw [%]	40.1005	53.0592	12.9587	25.77	9.3	0.168479	0	0.244231	0
Success.Forw-right [%]	78.3754	72.3987	-5.97673	13.19	4.8	0.14569	-0.14569	-0.0762577	-0.221948
Success.Right [%]	85.7143	79.4189	-6.2954	18.13	6.5	0.10489	-0.10489	-0.0734463	-0.178336
Success.Back-right[%]	83.0025	87.7627	4.76019	22.95	8.3	0.0649402	0	0.0542393	0
Success.Back [%]	76.8041	69.7165	-7.08763	18.51	6.7	0.1175	-0.1175	-0.0922819	-0.209782
Success.Back-left [%]	80.3218	48.2673	-32.0545	27.69	10	0.620349	-0.620349	-0.399076	-1.01942
Success.Left [%]	77.8161	76.4368	-1.37931	14.37	5.2	0	0	-0.0177253	0
Success.Forw-left [%]	33.5062	60.9959	27.4896	16.51	6	0.899265	0.899265	0.45068	1.34995
PATIENT 28							0	#DIV/0!	0
RMS [mm]	5.00183	5.04642	0.0445961	0.2	0.1	0.0666653	0	0.00737562	0	-2.20785	0
Area[cm2]	139.314	136.292	-3.02236	21.65	7.8	0.0506042	-0.0506042	-0.0151638	-0.0657679
AP disp. [mm]	142.771	145.474	2.70323	14.39	5.2	0.060466	0	0.0163363	0
ML disp. [mm]	136.293	129.454	-6.83877	14.81	5.3	0.149577	-0.149577	-0.050177	-0.199754
Lim.COP.Forw [mm]	62.9581	50.3796	-12.5785	15.04	5.4	0.375185	-0.375185	-0.199792	-0.574977
Lim.COP.Forw-right [mm]	82.3531	84.3898	2.03677	10.21	3.7	0.0630812	0	0.0215783	0
Lim.COP.Right [mm]	62.6717	66.1576	3.48588	14	5.1	0.0752636	0	0.0526906	0
Lim.COP.Back-right [mm]	65.1554	57.8751	-7.28021	11.41	4.1	0.241585	-0.241585	-0.111736	-0.353321
Lim.COP.Back [mm]	54.1143	63.7204	9.60601	15.6	5.6	0.228407	0	0.150753	0
Lim.COP.Back-left [mm]	57.8202	57.1354	-0.684859	14.37	5.2	0	0	-0.0118446	0
Lim.COP.Left [mm]	70.3279	63.5659	-6.76203	13.06	4.7	0.175651	-0.175651	-0.0961501	-0.271801
Lim.COP.Forw-left [mm]	72.2157	62.2652	-9.95049	12.54	4.5	0.344165	-0.344165	-0.137788	-0.481953
Success.Forw [%]	74.1214	57.2495	-16.8719	25.77	9.3	0.251641	-0.251641	-0.227626	-0.479266
Success.Forw-right [%]	78.3754	72.3987	-5.97673	13.19	4.8	0.14569	-0.14569	-0.0762577	-0.221948
Success.Right [%]	85.7143	79.4189	-6.2954	18.13	6.5	0.10489	-0.10489	-0.0734463	-0.178336
Success.Back-right[%]	70.4042	87.1094	16.7052	22.95	8.3	0.298706	0.298706	0.191773	0.490479
Success.Back [%]	78.3784	91.6442	13.2658	18.51	6.7	0.291192	0.291192	0.144754	0.435945
Success.Back-left [%]	85.2865	82.9649	-2.32157	27.69	10	0	0	-0.0272208	0
Success.Left [%]	77.6029	85.3511	7.74818	14.37	5.2	0.18648	0	0.0907801	0
Success.Forw-left [%]	69.7802	61.0318	-8.74839	16.51	6	0.181774	-0.181774	-0.125371	-0.307144
PATIENT 29							0	#DIV/0!	0
RMS [mm]	5.81339	5.85371	0.040319	0.2	0.1	0.0616632	0	0.00688776	0	-1.89516	0
Area[cm2]	177.131	169.628	-7.5033	21.65	7.8	0.104646	-0.104646	-0.0423601	-0.147007
AP disp. [mm]	166.146	155.774	-10.3725	14.39	5.2	0.293944	-0.293944	-0.0624301	-0.356375
ML disp. [mm]	150.214	156.489	6.27572	14.81	5.3	0.133443	0	0.0401032	0
Lim.COP.Forw [mm]	94.0982	87.5908	-6.50739	15.04	5.4	0.137066	-0.137066	-0.0691553	-0.206222
Lim.COP.Forw-right [mm]	95.3203	78.6517	-16.6686	10.21	3.7	0.888126	-0.888126	-0.174869	-1.063
Lim.COP.Right [mm]	71.4212	74.1691	2.7479	14	5.1	0.0623763	0	0.0370492	0
Lim.COP.Back-right [mm]	65.6286	70.9597	5.33108	11.41	4.1	0.152049	0	0.0751284	0
Lim.COP.Back [mm]	73.0602	68.2719	-4.78828	15.6	5.6	0.0918145	-0.0918145	-0.0655388	-0.157353
Lim.COP.Back-left [mm]	62.8955	71.4474	8.55192	14.37	5.2	0.216594	0	0.119695	0
Lim.COP.Left [mm]	79.4495	82.8476	3.39814	13.06	4.7	0.0781888	0	0.0410168	0
Lim.COP.Forw-left [mm]	92.2285	86.6899	-5.53858	12.54	4.5	0.140908	-0.140908	-0.0600527	-0.200961
Success.Forw [%]	78.3223	73.1385	-5.18379	25.77	9.3	0.0634793	-0.0634793	-0.0661853	-0.129665
Success.Forw-right [%]	84.4509	82.8627	-1.58822	13.19	4.8	0	0	-0.0188064	0
Success.Right [%]	82.5758	83.1887	0.612963	18.13	6.5	0	0	0.00736834	0
Success.Back-right[%]	76.6706	79.9766	3.30601	22.95	8.3	0.0514442	0	0.0413372	0
Success.Back [%]	91.6769	80	-11.6769	18.51	6.7	0.237189	-0.237189	-0.12737	-0.364559
Success.Back-left [%]	65.9251	75.6155	9.69042	27.69	10	0.105755	0	0.128154	0
Success.Left [%]	71.506	89.5879	18.0819	14.37	5.2	0.691994	0.691994	0.201834	0.893828
Success.Forw-left [%]	83.4469	78.0156	-5.43137	16.51	6	0.0987676	-0.0987676	-0.0650877	-0.163855
PATIENT 30							0	#DIV/0!	0
RMS [mm]	5.34097	5.02095	-0.32002	0.2	0.1	0.878463	-0.878463	-0.059918	-0.938381	-5.31158	-1
Area[cm2]	136.923	106.57	-30.3524	21.65	7.8	0.781758	-0.781758	-0.221676	-1.00343
AP disp. [mm]	139.978	103.913	-36.0653	14.39	5.2	0.997116	-0.997116	-0.257649	-1.25477
ML disp. [mm]	145.381	131.097	-14.2838	14.81	5.3	0.472455	-0.472455	-0.098251	-0.570706
Lim.COP.Forw [mm]	60.4025	44.8334	-15.569	15.04	5.4	0.527278	-0.527278	-0.257755	-0.785033
Lim.COP.Forw-right [mm]	74.4267	67.9258	-6.5009	10.21	3.7	0.24071	-0.24071	-0.0873463	-0.328056
Lim.COP.Right [mm]	74.2584	62.3089	-11.9495	14	5.1	0.387935	-0.387935	-0.160918	-0.548853
Lim.COP.Back-right [mm]	73.8103	60.42	-13.3903	11.41	4.1	0.632028	-0.632028	-0.181416	-0.813443
Lim.COP.Back [mm]	78.4403	57.5306	-20.9097	15.6	5.6	0.745293	-0.745293	-0.266568	-1.01186
Lim.COP.Back-left [mm]	66.6165	63.7924	-2.82407	14.37	5.2	0.0624464	-0.0624464	-0.042393	-0.104839
Lim.COP.Left [mm]	72.8449	64.1992	-8.64563	13.06	4.7	0.256068	-0.256068	-0.118686	-0.374754
Lim.COP.Forw-left [mm]	72.2579	64.0486	-8.20929	12.54	4.5	0.251633	-0.251633	-0.113611	-0.365243
Success.Forw [%]	62.6464	60.8899	-1.75644	25.77	9.3	0	0	-0.0280374	0
Success.Forw-right [%]	51.3872	72.5632	21.176	13.19	4.8	0.878174	0.878174	0.291828	1.17
Success.Right [%]	70.2774	84.3008	14.0234	18.13	6.5	0.330023	0.330023	0.166349	0.496372
Success.Back-right[%]	69.8592	80.8181	10.9589	22.95	8.3	0.156643	0	0.1356	0
Success.Back [%]	61.9186	74.0902	12.1716	18.51	6.7	0.253365	0.253365	0.164281	0.417647
Success.Back-left [%]	69.8166	73.699	3.88237	27.69	10	0.0506839	0	0.0526788	0
Success.Left [%]	63.8158	78.496	14.6803	14.37	5.2	0.51675	0.51675	0.187019	0.703769
Success.Forw-left [%]	69.3607	67.148	-2.21266	16.51	6	0	0	-0.0319008	0
PATIENT 31							0	#DIV/0!	0
RMS [mm]	5.88721	6.20011	0.312904	0.2	0.1	0.864209	0.864209	0.0504674	0.914676	-0.378032	0
Area[cm2]	205.848	230.925	25.0769	21.65	7.8	0.620816	0.620816	0.108593	0.729409
AP disp. [mm]	149.711	156.796	7.08595	14.39	5.2	0.163502	0	0.045192	0
ML disp. [mm]	195.777	218.451	22.6739	14.81	5.3	0.847198	0.847198	0.103794	0.950992
Lim.COP.Forw [mm]	90.8101	100.129	9.31886	15.04	5.4	0.230574	0	0.0930685	0
Lim.COP.Forw-right [mm]	94.3502	114.848	20.4975	10.21	3.7	0.971659	0.971659	0.178476	1.15014
Lim.COP.Right [mm]	92.7214	96.6767	3.95529	14	5.1	0.0845111	0	0.0409126	0
Lim.COP.Back-right [mm]	73.8366	68.1883	-5.64834	11.41	4.1	0.164819	-0.164819	-0.0764978	-0.241316
Lim.COP.Back [mm]	49.0795	57.4766	8.39714	15.6	5.6	0.186062	0	0.146097	0
Lim.COP.Back-left [mm]	66.839	63.0769	-3.76203	14.37	5.2	0.0787114	-0.0787114	-0.0562849	-0.134996
Lim.COP.Left [mm]	101.004	0	-101.004	13.06	4.7	1	-1	-1	-2
Lim.COP.Forw-left [mm]	106.24	118.01	11.7702	12.54	4.5	0.45249	0.45249	0.0997393	0.55223
Success.Forw [%]	69.9541	64.7936	-5.16055	25.77	9.3	0.0632726	-0.0632726	-0.0737705	-0.137043
Success.Forw-right [%]	69.4215	58.0189	-11.4026	13.19	4.8	0.396063	-0.396063	-0.164252	-0.560315
Success.Right [%]	64.6452	42.4321	-22.2131	18.13	6.5	0.669066	-0.669066	-0.343615	-1.01268
Success.Back-right[%]	44.26	41.0788	-3.18119	22.95	8.3	0.0504032	-0.0504032	-0.071875	-0.122278
Success.Back [%]	60.372	61.4613	1.08936	18.51	6.7	0	0	0.0177243	0
Success.Back-left [%]	60.8575	51.5906	-9.26694	27.69	10	0.100607	-0.100607	-0.152273	-0.252879
Success.Left [%]	55.168	49.7409	-5.42703	14.37	5.2	0.115591	-0.115591	-0.0983728	-0.213964
Success.Forw-left [%]	63.6364	72.137	8.50059	16.51	6	0.174314	0	0.11784	0
PATIENT 32							0	#DIV/0!	0
RMS [mm]	5.46183	5.09855	-0.363276	0.2	0.1	0.9423	-0.9423	-0.0665118	-1.00881	-8.25292	-1
Area[cm2]	137.489	117.769	-19.72	21.65	7.8	0.431192	-0.431192	-0.14343	-0.574621
AP disp. [mm]	140.743	124.954	-15.7885	14.39	5.2	0.574958	-0.574958	-0.11218	-0.687138
ML disp. [mm]	140.487	134.175	-6.31199	14.81	5.3	0.134443	-0.134443	-0.0449293	-0.179373
Lim.COP.Forw [mm]	79.4843	63.8417	-15.6426	15.04	5.4	0.531061	-0.531061	-0.196801	-0.727862
Lim.COP.Forw-right [mm]	89.7634	72.5715	-17.1918	10.21	3.7	0.905362	-0.905362	-0.191524	-1.09689
Lim.COP.Right [mm]	70.9524	69.8355	-1.11685	14	5.1	0	0	-0.0157408	0
Lim.COP.Back-right [mm]	55.5642	56.096	0.531868	11.41	4.1	0	0	0.00948139	0
Lim.COP.Back [mm]	61.5003	59.3049	-2.19547	15.6	5.6	0.0508235	-0.0508235	-0.0356985	-0.086522
Lim.COP.Back-left [mm]	58.681	60.3089	1.62797	14.37	5.2	0	0	0.0269939	0
Lim.COP.Left [mm]	66.7148	60.1332	-6.58162	13.06	4.7	0.168931	-0.168931	-0.0986531	-0.267584
Lim.COP.Forw-left [mm]	79.4004	69.7444	-9.65595	12.54	4.5	0.327576	-0.327576	-0.121611	-0.449187
Success.Forw [%]	81.4402	54.6099	-26.8302	25.77	9.3	0.531891	-0.531891	-0.329447	-0.861338
Success.Forw-right [%]	88.7029	72.8033	-15.8996	13.19	4.8	0.655148	-0.655148	-0.179245	-0.834393
Success.Right [%]	83.4491	97.3318	13.8827	18.13	6.5	0.324602	0.324602	0.142633	0.467234
Success.Back-right[%]	66.7082	84.414	17.7057	22.95	8.3	0.328597	0.328597	0.209749	0.538346
Success.Back [%]	81.7121	66.6234	-15.0887	18.51	6.7	0.359708	-0.359708	-0.184657	-0.544365
Success.Back-left [%]	90.125	77.1536	-12.9714	27.69	10	0.152517	-0.152517	-0.143927	-0.296444
Success.Left [%]	75.1157	65.2375	-9.8782	14.37	5.2	0.272144	-0.272144	-0.131506	-0.403651
Success.Forw-left [%]	88.2723	59.7906	-28.4817	16.51	6	0.91767	-0.91767	-0.322657	-1.24033
PATIENT 33							0	#DIV/0!	0
RMS [mm]	5.20064	5.18773	-0.0129147	0.2	0.1	0	0	-0.00248329	0	-0.0764825	0
Area[cm2]	101.741	91.3219	-10.4193	21.65	7.8	0.158378	-0.158378	-0.10241	-0.260788
AP disp. [mm]	99.2798	112.291	13.0115	14.39	5.2	0.4261	0.4261	0.115873	0.541972
ML disp. [mm]	147.95	133.933	-14.0176	14.81	5.3	0.45856	-0.45856	-0.0947453	-0.553305
Lim.COP.Forw [mm]	56.8026	46.8874	-9.91524	15.04	5.4	0.25441	-0.25441	-0.174556	-0.428966
Lim.COP.Forw-right [mm]	89.801	65.1017	-24.6993	10.21	3.7	0.995565	-0.995565	-0.275045	-1.27061
Lim.COP.Right [mm]	63.0244	55.9332	-7.09119	14	5.1	0.170248	-0.170248	-0.112515	-0.282763
Lim.COP.Back-right [mm]	51.1065	47.212	-3.89447	11.41	4.1	0.102896	-0.102896	-0.0762031	-0.179099
Lim.COP.Back [mm]	42.7272	66.7248	23.9976	15.6	5.6	0.850432	0.850432	0.35965	1.21008
Lim.COP.Back-left [mm]	51.7668	64.9119	13.1451	14.37	5.2	0.434175	0.434175	0.175474	0.609648
Lim.COP.Left [mm]	57.7756	68.6324	10.8568	13.06	4.7	0.371465	0.371465	0.158188	0.529652
Lim.COP.Forw-left [mm]	67.6494	65.3723	-2.27713	12.54	4.5	0.0591422	-0.0591422	-0.0336608	-0.092803
Success.Forw [%]	55.3781	47.0149	-8.36314	25.77	9.3	0.097318	-0.097318	-0.151019	-0.248337
Success.Forw-right [%]	71.7973	71.2154	-0.581943	13.19	4.8	0	0	-0.00633943	0
Success.Right [%]	69.5652	81.6623	12.0971	18.13	6.5	0.259441	0.259441	0.148135	0.407576
Success.Back-right[%]	54.866	83.685	28.8189	22.95	8.3	0.690216	0.690216	0.344374	1.03459
Success.Back [%]	66.0844	84.2795	18.1951	18.51	6.7	0.486797	0.486797	0.215889	0.702686
Success.Back-left [%]	82.8349	56.2905	-26.5443	27.69	10	0.467926	-0.467926	-0.320449	-0.788375
Success.Left [%]	80.9804	74.5953	-6.38509	14.37	5.2	0.141992	-0.141992	-0.070181	-0.212173
Success.Forw-left [%]	76.778	58.0691	-18.7089	16.51	6	0.602154	-0.602154	-0.193318	-0.795471
PATIENT 34							0	#DIV/0!	0
RMS [mm]
Area[cm2]
AP disp. [mm]
ML disp. [mm]
Lim.COP.Forw [mm]
Lim.COP.Forw-right [mm]
Lim.COP.Right [mm]
Lim.COP.Back-right [mm]
Lim.COP.Back [mm]
Lim.COP.Back-left [mm]
Lim.COP.Left [mm]
Lim.COP.Forw-left [mm]
Success.Forw [%]
Success.Forw-right [%]
Success.Right [%]
Success.Back-right[%]
Success.Back [%]
Success.Back-left [%]
Success.Left [%]
Success.Forw-left [%]
PATIENT 35							0	#DIV/0!	0
RMS [mm]	5.90774	6.07409	0.166342	0.2	0.1	0.370497	0.370497	0.0273855	0.397883	4.42784	1
Area[cm2]	182.882	199.799	16.9172	21.65	7.8	0.335574	0.335574	0.0846712	0.420245
AP disp. [mm]	167.04	159.923	-7.11651	14.39	5.2	0.164501	-0.164501	-0.0426036	-0.207105
ML disp. [mm]	153.635	177.942	24.3075	14.81	5.3	0.89118	0.89118	0.136603	1.02778
Lim.COP.Forw [mm]	103.333	89.5821	-13.7505	15.04	5.4	0.433779	-0.433779	-0.133071	-0.56685
Lim.COP.Forw-right [mm]	93.096	94.2388	1.14281	10.21	3.7	0	0	0.0121267	0
Lim.COP.Right [mm]	74.9121	85.4623	10.5502	14	5.1	0.316161	0.316161	0.123448	0.439609
Lim.COP.Back-right [mm]	61.319	68.1628	6.84377	11.41	4.1	0.219267	0	0.100403	0
Lim.COP.Back [mm]	65.5673	70.6916	5.12434	15.6	5.6	0.0986319	0	0.0724886	0
Lim.COP.Back-left [mm]	83.9322	78.165	-5.76721	14.37	5.2	0.124555	-0.124555	-0.0687127	-0.193268
Lim.COP.Left [mm]	80.4507	91.3116	10.8609	13.06	4.7	0.371697	0.371697	0.118944	0.49064
Lim.COP.Forw-left [mm]	85.8423	96.5517	10.7094	12.54	4.5	0.388306	0.388306	0.110919	0.499225
Success.Forw [%]	52.3316	68.9119	16.5803	25.77	9.3	0.244746	0	0.240602	0
Success.Forw-right [%]	71.7973	71.2154	-0.581943	13.19	4.8	0	0	-0.00633943	0
Success.Right [%]	59.0772	59.3186	0.241406	18.13	6.5	0	0	0.00406964	0
Success.Back-right[%]	66.1589	74.2391	8.08026	22.95	8.3	0.106515	0	0.108841	0
Success.Back [%]	66.0844	84.2795	18.1951	18.51	6.7	0.486797	0.486797	0.215889	0.702686
Success.Back-left [%]	79.8079	99.7772	19.9693	27.69	10	0.294189	0.294189	0.23555	0.529739
Success.Left [%]	64.7126	91.6092	26.8966	14.37	5.2	0.951543	0.951543	0.293601	1.24514
Success.Forw-left [%]	60.2862	50.8945	-9.39177	16.51	6	0.202101	-0.202101	-0.155786	-0.357887
PATIENT 36							0	#DIV/0!	0
RMS [mm]	5.33233	5.06169	-0.270637	0.2	0.1	0.755446	-0.755446	-0.0507541	-0.8062	-4.02634	-1
Area[cm2]	146.826	123.572	-23.2539	21.65	7.8	0.557275	-0.557275	-0.158378	-0.715654
AP disp. [mm]	138.942	133.364	-5.57821	14.39	5.2	0.11928	-0.11928	-0.0401478	-0.159428
ML disp. [mm]	141.69	127.667	-14.0231	14.81	5.3	0.458846	-0.458846	-0.09897	-0.557816
Lim.COP.Forw [mm]	86.0411	74.0035	-12.0375	15.04	5.4	0.349035	-0.349035	-0.139904	-0.48894
Lim.COP.Forw-right [mm]	81.2174	80.4458	-0.771615	10.21	3.7	0	0	-0.00950061	0
Lim.COP.Right [mm]	70.753	54.7475	-16.0056	14	5.1	0.609677	-0.609677	-0.226217	-0.835894
Lim.COP.Back-right [mm]	63.7053	52.662	-11.0432	11.41	4.1	0.475079	-0.475079	-0.173349	-0.648428
Lim.COP.Back [mm]	54.4624	53.9806	-0.481791	15.6	5.6	0	0	-0.00884631	0
Lim.COP.Back-left [mm]	63.6118	60.0942	-3.51757	14.37	5.2	0.0741782	-0.0741782	-0.0552975	-0.129476
Lim.COP.Left [mm]	71.6677	65.1505	-6.51721	13.06	4.7	0.166574	-0.166574	-0.0909365	-0.257511
Lim.COP.Forw-left [mm]	89.089	79.3956	-9.69335	12.54	4.5	0.329664	-0.329664	-0.108805	-0.438469
Success.Forw [%]	62.1711	68.3864	6.21534	25.77	9.3	0.0732215	0	0.0908856	0
Success.Forw-right [%]	66.4027	58.3051	-8.09763	13.19	4.8	0.227214	-0.227214	-0.121947	-0.349161
Success.Right [%]	89.0274	75.3731	-13.6543	18.13	6.5	0.315881	-0.315881	-0.153372	-0.469253
Success.Back-right[%]	69.2	79.8667	10.6667	22.95	8.3	0.150911	0	0.133556	0
Success.Back [%]	93.2227	90.1934	-3.02931	18.51	6.7	0.055309	-0.055309	-0.0324955	-0.0878044
Success.Back-left [%]	64.219	82.9105	18.6916	27.69	10	0.264267	0.264267	0.225443	0.48971
Success.Left [%]	66.6252	80.2239	13.5987	14.37	5.2	0.458426	0.458426	0.16951	0.627936
Success.Forw-left [%]	69.7622	88.222	18.4598	16.51	6	0.590805	0.590805	0.209243	0.800048
PATIENT 37							0	#DIV/0!	0
RMS [mm]	5.00155	5.0828	0.0812532	0.2	0.1	0.124004	0	0.0159859	0	4.59142	1
Area[cm2]	103.265	109.85	6.58502	21.65	7.8	0.0909572	0	0.0599454	0
AP disp. [mm]	108.76	127.953	19.1926	14.39	5.2	0.741241	0.741241	0.149997	0.891238
ML disp. [mm]	140.897	118.198	-22.6996	14.81	5.3	0.847974	-0.847974	-0.161107	-1.00908
Lim.COP.Forw [mm]	46.8396	73.1399	26.3003	15.04	5.4	0.924161	0.924161	0.359589	1.28375
Lim.COP.Forw-right [mm]	59.0028	68.4123	9.4095	10.21	3.7	0.439398	0.439398	0.137541	0.576939
Lim.COP.Right [mm]	76.5426	61.3086	-15.234	14	5.1	0.568048	-0.568048	-0.199027	-0.767075
Lim.COP.Back-right [mm]	71.1759	52.048	-19.128	11.41	4.1	0.902933	-0.902933	-0.268742	-1.17167
Lim.COP.Back [mm]	62.3171	55.2101	-7.10699	15.6	5.6	0.146885	-0.146885	-0.114046	-0.26093
Lim.COP.Back-left [mm]	56.7683	57.4092	0.640855	14.37	5.2	0	0	0.0111629	0
Lim.COP.Left [mm]	64.585	57.1891	-7.39584	13.06	4.7	0.200643	-0.200643	-0.114513	-0.315157
Lim.COP.Forw-left [mm]	60.4654	71.7316	11.2662	12.54	4.5	0.421719	0.421719	0.157061	0.578779
Success.Forw [%]	45.3071	95.9444	50.6373	25.77	9.3	0.966306	0.966306	0.527778	1.49408
Success.Forw-right [%]	59.4048	92.9678	33.5631	13.19	4.8	0.997627	0.997627	0.361018	1.35865
Success.Right [%]	66.9713	88.4817	21.5104	18.13	6.5	0.641413	0.641413	0.243106	0.884519
Success.Back-right[%]	80.5866	87.4652	6.87859	22.95	8.3	0.0895919	0	0.0786437	0
Success.Back [%]	78.1792	93.3622	15.183	18.51	6.7	0.363412	0.363412	0.162625	0.526036
Success.Back-left [%]	85.7939	84.6797	-1.11421	27.69	10	0	0	-0.012987	0
Success.Left [%]	90.9804	77.3856	-13.5948	14.37	5.2	0.458214	-0.458214	-0.149425	-0.607639
Success.Forw-left [%]	65.6734	91.0608	25.3874	16.51	6	0.850188	0.850188	0.278796	1.12898
PATIENT 38							0	#DIV/0!	0
RMS [mm]	5.85529	5.55021	-0.305076	0.2	0.1	0.847192	-0.847192	-0.0521027	-0.899294	0.257206	0
Area[cm2]	124.693	98.3986	-26.2945	21.65	7.8	0.661541	-0.661541	-0.150518	-0.81206
AP disp. [mm]	112.944	87.4279	-25.5161	14.39	5.2	0.930426	-0.930426	-0.166833	-1.09726
ML disp. [mm]	142.359	150.283	7.9243	14.81	5.3	0.184398	0	0.052729	0
Lim.COP.Forw [mm]	50.508	66.8182	16.3103	15.04	5.4	0.565244	0.565244	0.244099	0.809343
Lim.COP.Forw-right [mm]	68.47	82.9989	14.5289	10.21	3.7	0.793513	0.793513	0.17505	0.968563
Lim.COP.Right [mm]	69.3682	76.5999	7.23172	14	5.1	0.175137	0	0.094409	0
Lim.COP.Back-right [mm]	66.7646	60.3708	-6.39386	11.41	4.1	0.197608	-0.197608	-0.0957672	-0.293375
Lim.COP.Back [mm]	68.6132	71.0765	2.46326	15.6	5.6	0.054193	0	0.0346565	0
Lim.COP.Back-left [mm]	74.1425	63.6563	-10.4862	14.37	5.2	0.29995	-0.29995	-0.141433	-0.441383
Lim.COP.Left [mm]	72.9542	73.9078	0.953575	13.06	4.7	0	0	0.0129022	0
Lim.COP.Forw-left [mm]	65.8719	78.0716	12.1997	12.54	4.5	0.478955	0.478955	0.156263	0.635218
Success.Forw [%]	66.9125	77.1728	10.2602	25.77	9.3	0.123295	0	0.132951	0
Success.Forw-right [%]	57.3449	88.6241	31.2791	13.19	4.8	0.994425	0.994425	0.352942	1.34737
Success.Right [%]	67.6683	83.5125	15.8443	18.13	6.5	0.403201	0.403201	0.189723	0.592925
Success.Back-right[%]	73.1613	64.91	-8.25126	22.95	8.3	0.109108	-0.109108	-0.112782	-0.22189
Success.Back [%]	70.9505	80.1874	9.23695	18.51	6.7	0.166611	0	0.115192	0
Success.Back-left [%]	69.8454	83.2258	13.3804	27.69	10	0.159229	0	0.160773	0
Success.Left [%]	79.8077	52.3866	-27.4211	14.37	5.2	0.95787	-0.95787	-0.343589	-1.30146
Success.Forw-left [%]	62.6493	84.0217	21.3724	16.51	6	0.716143	0.716143	0.254368	0.970511
PATIENT 39							0	#DIV/0!	0
RMS [mm]	6.16381	6.1357	-0.0281117	0.2	0.1	0	0	-0.00456076	0	4.84227	0
Area[cm2]	225.719	213.99	-11.7291	21.65	7.8	0.187844	-0.187844	-0.0519633	-0.239807
AP disp. [mm]	172.161	164.958	-7.20267	14.39	5.2	0.167341	-0.167341	-0.0418368	-0.209178
ML disp. [mm]	173.156	178.551	5.39463	14.81	5.3	0.110776	0	0.0302134	0
Lim.COP.Forw [mm]	66.1463	83.9653	17.819	15.04	5.4	0.640243	0.640243	0.212218	0.852462
Lim.COP.Forw-right [mm]	84.2827	98.8391	14.5564	10.21	3.7	0.794979	0.794979	0.147274	0.942253
Lim.COP.Right [mm]	84.6129	98.0309	13.418	14	5.1	0.467778	0.467778	0.136875	0.604654
Lim.COP.Back-right [mm]	81.2759	107.197	25.9213	11.41	4.1	0.99105	0.99105	0.453192	1.44424
Lim.COP.Back [mm]	93.2815	107.296	14.0146	15.6	5.6	0.421681	0.421681	0.296316	0.717997
Lim.COP.Back-left [mm]	83.4006	101.672	18.271	14.37	5.2	0.700855	0.700855	0.296263	0.997118
Lim.COP.Left [mm]	87.4356	80.9625	-6.47312	13.06	4.7	0.164974	-0.164974	-0.0740329	-0.239007
Lim.COP.Forw-left [mm]	89.3905	94.4803	5.08981	12.54	4.5	0.126332	0	0.0538716	0
Success.Forw [%]	75.5935	85.755	10.1614	25.77	9.3	0.121827	0	0.118494	0
Success.Forw-right [%]	93.3202	80.7429	-12.5773	13.19	4.8	0.463992	-0.463992	-0.134776	-0.598768
Success.Right [%]	86.3537	72.1258	-14.2279	18.13	6.5	0.337972	-0.337972	-0.164763	-0.502735
Success.Back-right[%]	74.5283	79.7424	5.21409	22.95	8.3	0.0696995	0	0.0653866	0
Success.Back [%]	76.9988	88.6029	11.6042	18.51	6.7	0.234863	0	0.130968	0
Success.Back-left [%]	57.0755	91.9811	34.9057	27.69	10	0.693548	0.693548	0.379487	1.07303
Success.Left [%]	81.0044	88.5621	7.55772	14.37	5.2	0.179769	0	0.0853381	0
Success.Forw-left [%]	76.4936	76.7351	0.241459	16.51	6	0	0	0.00314666	0
PATIENT 40							0	#DIV/0!	0
RMS [mm]
Area[cm2]
AP disp. [mm]
ML disp. [mm]
Lim.COP.Forw [mm]
Lim.COP.Forw-right [mm]
Lim.COP.Right [mm]
Lim.COP.Back-right [mm]
Lim.COP.Back [mm]
Lim.COP.Back-left [mm]
Lim.COP.Left [mm]
Lim.COP.Forw-left [mm]
Success.Forw [%]
Success.Forw-right [%]
Success.Right [%]
Success.Back-right[%]
Success.Back [%]
Success.Back-left [%]
Success.Left [%]
Success.Forw-left [%]
PATIENT 41							0	#DIV/0!	0
RMS [mm]
Area[cm2]
AP disp. [mm]
ML disp. [mm]
Lim.COP.Forw [mm]
Lim.COP.Forw-right [mm]
Lim.COP.Right [mm]
Lim.COP.Back-right [mm]
Lim.COP.Back [mm]
Lim.COP.Back-left [mm]
Lim.COP.Left [mm]
Lim.COP.Forw-left [mm]
Success.Forw [%]
Success.Forw-right [%]
Success.Right [%]
Success.Back-right[%]
Success.Back [%]
Success.Back-left [%]
Success.Left [%]
Success.Forw-left [%]
PATIENT 42							0	#DIV/0!	0
RMS [mm]	5.57238	5.5424	-0.0299822	0.2	0.1	0.0508326	-0.0508326	-0.0053805	-0.0562131	0.169526	0
Area[cm2]	165.452	160.752	-4.69992	21.65	7.8	0.0672487	-0.0672487	-0.0284066	-0.0956553
AP disp. [mm]	158.076	154.181	-3.89451	14.39	5.2	0.0811052	-0.0811052	-0.0246369	-0.105742
ML disp. [mm]	147.436	151.033	3.59694	14.81	5.3	0.0736684	0	0.0238157	0
Lim.COP.Forw [mm]	92.9849	81.9393	-11.0456	15.04	5.4	0.303059	-0.303059	-0.11879	-0.421849
Lim.COP.Forw-right [mm]	87.2296	81.2235	-6.00614	10.21	3.7	0.212704	-0.212704	-0.0688544	-0.281559
Lim.COP.Right [mm]	63.2733	75.9739	12.7005	14	5.1	0.428381	0.428381	0.16717	0.595551
Lim.COP.Back-right [mm]	65.4418	60.1382	-5.30359	11.41	4.1	0.150976	-0.150976	-0.0810428	-0.232018
Lim.COP.Back [mm]	66.0868	72.2689	6.18209	15.6	5.6	0.122619	0	0.0855429	0
Lim.COP.Back-left [mm]	66.8222	67.6088	0.786606	14.37	5.2	0	0	0.0116347	0
Lim.COP.Left [mm]	76.8872	67.2005	-9.68671	13.06	4.7	0.307973	-0.307973	-0.125986	-0.433959
Lim.COP.Forw-left [mm]	86.973	81.091	-5.88201	12.54	4.5	0.152843	-0.152843	-0.0676302	-0.220473
Success.Forw [%]	80.603	60.7646	-19.8384	25.77	9.3	0.327423	-0.327423	-0.246125	-0.573548
Success.Forw-right [%]	84.3523	76.5253	-7.827	13.19	4.8	0.215511	-0.215511	-0.0927893	-0.3083
Success.Right [%]	70.2299	85.0575	14.8276	18.13	6.5	0.361707	0.361707	0.174324	0.536032
Success.Back-right[%]	75.2781	92.5743	17.2961	22.95	8.3	0.316206	0.316206	0.186835	0.503041
Success.Back [%]	91.4839	76.6753	-14.8086	18.51	6.7	0.348793	-0.348793	-0.161871	-0.510664
Success.Back-left [%]	64.8079	84.7772	19.9693	27.69	10	0.294189	0.294189	0.23555	0.529739
Success.Left [%]	64.7126	91.6092	26.8966	14.37	5.2	0.951543	0.951543	0.293601	1.24514
Success.Forw-left [%]	66.9087	75.9834	9.07472	16.51	6	0.191912	0	0.11943	0
